# Supplementary material for: A Review of Rodent Behavior, Mobility, and Pain Modifications in Response to Destabilization of the Medial Meniscus Injury
Source: Biomedicines. 2025 Nov 26;13(12):2886. doi: 10.3390/biomedicines13122886 (PMC12730671; doi:10.3390/biomedicines13122886)
Supplement: Supplementary file 1 [file biomedicines-13-02886-s001.zip]

Archive with 1 entries (1 files):
- biomedicines-3823908-supplementary.xlsx
