# Supplementary material for: A Review of Rodent Behavior, Mobility, and Pain Modifications in Response to Destabilization of the Medial Meniscus Injury
Source: Biomedicines. 2025 Nov 26;13(12):2886. doi: 10.3390/biomedicines13122886 (PMC12730671; doi:10.3390/biomedicines13122886)
Supplement: Supplementary file 1 [file biomedicines-13-02886-s001.zip › biomedicines-3823908-supplementary.xlsx]

## Sheet: Table S1
Species/strain	Sex	Age of Injury	Length of Study	Controls	Treatment	Blinding	Cage Monitoring/Activity	Gait Analysis	Weight Distribution	Mechanical Allodynia	Thermal Sensitivity	Chemical Sensitivity	Balance	Joint Compression and Loading	General pain/sensitivity	Anxiety Tests	Histology	Outcomes/Summary	Reference	comment
Mice C57Bl/6 referred to as wild type (WT) -- FGF-2-null mice were used for some assays	M	9 weeks	12 weeks	Sham operated		assessor blinded to treatment			Incapacitance testing -- At week 11, (WT) mice were no longer full weight-bearing on the injured limb	von Frey hairs -- At week 12 post-injury (PI) DMM (WT) mice were more sensitive to the hairs -- -- -- Mechanical allodynia capacitance testing (via von Frey)	cold plate -- At week 12 PI, DMM (WT) mice showed increased sensitivity to the cold						OARSI scoring -- Histological scoring was performed when animals experienced pain. At week 8 for PMNX and week 12 PI for DMM, the animals had similar histology and were significantly different from the sham.	Compared the DMM model and the partial meniscectomy (PMNX) in the mouse. For the C57Bl/6 mice, the DMM animals started experiencing pain behavioral changes at week 12, whereas the PMNX experienced pain at 8 weeks. They performed histology only when the animals had signs of pain. The histology scores were similar for both experimental groups at the pain threshold, even though the DMMs were 4 weeks…	Driscoll C, Chanalaris A, Knights C, et al. Nociceptive Sensitizers Are Regulated in Damaged Joint Tissues, Including Articular Cartilage, When Osteoarthritic Mice Display Pain Behavior. Arthritis and Rheumatology. 2016;68(4):857-867. doi:10.1002/art.39523
Mice CD-1 as wild type -- Knock out mice Adamts5 null mutant in C57BL/6J background	F&M	8-12 weeks	8 weeks	Sham operated	Adamts5 knock out mutants -- were given morphine and acetaminophen for pain treatments	na	Locomotor activity (Opto-Varames Micro Animal Activity System), Overnight (6hrs) Ambulation -- No statistical differences were observed across time for either mouse strain; there were differences in general ambulation between males and females	Catwalk Analysis -- The gait did not change throughout the study		von Frey -- CD-1 mice showed increased sensitivity to von Frey hairs at weeks 4, 6, and 8 compared to baseline. Contralateral limbs were also sensitive at these same weeks. Males and females showed differences at every week PI. Sham-operated animals had temporary differences in sensitivity between weeks 2-4. -- Adamts5 knock-out mice did not have any significant differences in sensitivity to von …	Radiant heat paw withdrawal test -- Contralateral limbs of CD-1 mice had an increased paw withdrawal latency at week 6		Rotarod -- No evidence to support that DMM affects gross motor function up to week 8 post-surgery for either mouse strain.		Mechanical sensitivity in tail -- no significant differences		performed histology -- no scoring shown -- Both sexes of CD-1 mice had OA-like pathology -- Male C57Bl/6 mice developed typical DMM-induced OA lesions, but females did not. Adamts5 null male and female mice did not develop OA lesions.	Adamts5 null mice had decreased signs of pain after DMM surgery and did not develop OA lesions on histology. CD-1 mice were shown to have increased sensitivity to stimuli, with males exhibiting more sensitivity than females, but did not exhibit behavioral/mobility changes after DMM surgery. Both male and female mice had OA-like lesions on histology.	Malfait AM, Ritchie J, Gil AS, et al. ADAMTS-5 deficient mice do not develop mechanical allodynia associated with osteoarthritis following medial meniscal destabilization. Osteoarthritis Cartilage. 2010;18(4):572-580. doi:10.1016/j.joca.2009.11.013
Mice C57Bl/6	M	10-12 weeks	16 weeks	Sham operated	Drug treatments -- NGF receptor (TrkAd5 human) -- TNF receptor (sTNFR-Fc mouse) -- Fucoidan (suppresses cellular infiltration into the joint)	investigators blinded to treatment groups			Linton incapacitance tester (5 second period) -- C57Bl/6 mice that received DMM surgery had diminished distribution of weight on the injured hind paw in both early (days 1-3 post-injury) and late (16 weeks post-injury) time points. -- Treatments with TrkAd5 showed significant improvements at both time points. Treatments with sTNFR and Fucoidan only helped maintain even distribution at the early t…									This study looked at modifying OA pain early after surgery and in the later stages of OA at 16 weeks PI in a C57Bl/6 mouse DMM model. They measured pain by a weight distribution assay. Their results showed that both in the early and late stages, the DMM injury causes changes to weight distribution on the injured limb, specifically, they put less weight on a painful limb. All three drug treatments…	McNamee KE, Burleigh A, Gompels LL, et al. Treatment of murine osteoarthritis with TrkAd5 reveals a pivotal role for nerve growth factor in non-inflammatory joint pain. Pain. 2010;149(2):386-392. doi:10.1016/j.pain.2010.03.002
Mice C57Bl/6 (WT) -- CCR2 null mice on C57Bl/6 background	M	10 week	16 Weeks	Sham operated or Naive	CCR2 knockout mutant	na	LABORAS (Assessment of Spontaneous movement) -- Assessed locomotive behaviors (distance traveled, climbing, and rearing) overnight (15 hrs) DMM-operated WT mice had significant decreases in movement from the sham-operated and naive animals for all three measures at weeks 8 and 16 post-injury. CCR2 null animals did not show any significant differences from the naive mice at any time point. At 9 we…			von Frey -- WT mice had significantly increased sensitivity to the von Frey hairs at weeks 4, 8, 12, and 16 post injury. The CCR2 null mice had increased sensitivity to the von Frey hairs at weeks 4, 8, and 12 but returned to non-significant at week 16 post injury.							OARSI scoring -- Scores in supplemental graphs not shown, mean OARSI score for WT mice at 11.5±2.1 and at 8.2±1.54 CCR2 null mice.	This paper examined the effect of a CCR2 knockout mice at alleviating symptoms of OA. WT animals had increased sensitivity with the von Frey test as soon as 4 weeks PI and continuing to the study conclusion at week 16. The WT animals also had decreased distance traveled, climbing, and rearing at eight and 16 weeks PI. Conversely, the CCR2 null mice did not exhibit behavioral/mobility changes, but…	Miller RE, Tran PB, Das R, et al. CCR2 chemokine receptor signaling mediates pain in experimental osteoarthritis. Proc Natl Acad Sci U S A. 2012;109(50):20602-20607. doi:10.1073/pnas.1209294110
Mice C57Bl/6 -- DBA-1	F&M	10 week	12 weeks (17 weeks for females for 1 assay)	Sham operated -- -- They also did partial meniscectomy (PMX) as another injury mechanism	joint immobilization (sciatic neurectomy)	Blinded for histology and WBA	Not for DMM -- -- For PMX they performed overnight (12 hour) LABORAS measuring animal behaviors/mobility (climbing, locomotion, mobility, rearing, grooming, drinking, and eating). They found no differences between PMX and sham for any measure and no differences between sex.		Static weight bearing assay (1 second interval) -- Females had differences from sham at weeks 9, 10, 11, & 12. Males had differences from sham at weeks 8, 10, 11, & 12.								OARSI scoring -- C57Bl/6 males had worse OA scores than females at weeks 4, 8, & 12 post injury. Immobilization of the knee joint reduced OA scores at weeks 4, 8, and 12 PI in males and at weeks 12 and 17 in females. -- DBA-1 animals showed worse OA in males at week 12 post-injury.	When examining the effect of sex and sex-related hormones on developing OA, they found that at 10 weeks post-injury, both males and females had increased pain behavior in comparison to shams on the static weight-bearing assay. Males temporarily showed differences at 8 weeks, and females started to show differences at 9 weeks. Histological scoring showed that C57Bl/6 males had significantly worse …	von Loga IS, Batchelor V, Driscoll C, et al. Does Pain at an Earlier Stage of Chondropathy Protect Female Mice Against Structural Progression After Surgically Induced Osteoarthritis? Arthritis and Rheumatology. 2020;72(12):2083-2093. doi:10.1002/art.41421
Mice C57Bl/6	M	10-12 weeks	16 weeks	Sham operated		Blinded for histology	LABORAS (Assessment of Spontaneous movement) -- Assessed behaviors (grooming, activity, climbing, immobility, and feeding) via single cage vibration. Animals were assessed for 3 hours at weeks 2, 4, 6, and 8 (only data for week 8 is shown, but 6 is said to show behavioral differences, and their significance is not known). -- At 8 weeks post surgery, the DMM and sham-operated animals were statisti…		Linton incapacitance tester (5-second period) -- C57Bl/6 mice that received DMM surgery had diminished distribution of weight on the injured hind paw early at day 3 post-injury (sham animals also showed the same), with a recovery period until week 12, when they started to put less weight on the injured limb in comparison to the sham, and continued to decrease at weeks 14 and 16.								Histopathology analysis (6-point scale) -- Performed at weeks 1, 2, 4, 8, and 12. Scoring showed statistical differences between the sham, contralateral, and DMM starting at 2 weeks, with the OA getting progressively worse in the DMM group at the consecutive weeks.	This paper demonstrates a correlation between behavior/mobility and pain to OA scores. They showed that 10-week-old mice developed statistically different OA pathology 2 weeks after DMM surgery which continues to steadily progress and deteriorate as time goes on. They showed that with the LABORAS testing, animals started to show signs of pain/behavioral/mobility differences 6 weeks after injury. …	Inglis JJ, McNamee KE, Chia SL, et al. Regulation of pain sensitivity in experimental osteoarthritis by the endogenous peripheral opioid system. Arthritis Rheum. 2008;58(10):3110-3119. doi:10.1002/art.23870
Mice C57Bl/6 referred to as wild type (WT) -- CCR2 null on C57Bl/6 background -- Pirt-GCaMP3 (knock in mice expressing fluorescent calcium indicator GCaMP3) -- Ccr2^RFP (cross of CCR2 null and PirtGCaMP3)	M	10 week	16 weeks	Sham operated	CCR2 knockout mutant	experimenter blinded to either mouse strain or treatment group								Knee hyperalgesia -- Pressure Application Measurement (PAM) device. Pressure was applied to the medial side of the knee and the force at which the mouse tried to withdraw its knee was recorded. -- Wild-type mice experienced knee hyperalgesia starting at 2 weeks that lasted until study conclusion at 16 weeks. CCR2 null mice did not experience knee hyperalgesia				The study was examining the analgesic (pain relief) effects of blocking CCR2. They showed that WT animals experience knee pain (hyperalgesia) at 2-16 weeks post-injury. They used CCR2 and CCR2-RA (receptor antagonist) to both temporarily make this pain worse and less, respectively. They demonstrated that the CCR2 null mice did not have the same sensitivity as WT animals to the knee hyperalgesia t…	Ishihara S, Obeidat AM, Wokosin DL, et al. The role of intra-articular neuronal CCR2 receptors in knee joint pain associated with experimental osteoarthritis in mice. Arthritis Res Ther. 2021;23(1). doi:10.1186/s13075-021-02486-y
Mice (strain unknown)	unknown	16 weeks	8 weeks	normal diet	diets high in ω-3, ω-6, and saturated fatty acids (SFA)	na	Open field analysis (Accuscan analysis software) -- Measured distanced traveled over a 1 hour period. -- No significant differences between any of the treatment groups.				Hot plate -- no differences		Rotarod -- No difference in rotarod latency to fall in any dietary group.		Tail flick latency -- SFA group had significantly increased latency at week 8 post DMM -- -- Grip strength -- At week 8 PI the ω-3 and control group had significantly better forelimb grip strength than the SFA group. There was no difference in hind limb grip strength.		Mankin Scoring -- ω-6 and SFA groups had significantly worse OA than ω-3 and control groups at week 8 PI.	Examine how dietary fatty acids and omega-3s and 6s affect joint degradation and wound healing. They found no difference in rotarod latency to fall between any of the injured groups at 8 weeks PI, and no differences for overhead cage, monitoring distance traveled, or hot plate latency. They did see increased latency in the SFA group for tail flick latency. They also tested grip strength of fore a…	Wu CL, Jain D, McNeill JN, et al. Dietary fatty acid content regulates wound repair and the pathogenesis of osteoarthritis following joint injury. Ann Rheum Dis. 2015;74(11):2076-2083. doi:10.1136/annrheumdis-2014-205601
Mice C57Bl/6 referred to as wild type (WT) -- Pth1-/- (parathyroid conditional knockout) and Pth1+/+	M	10 weeks	8 weeks	Sham operated	Parathyroid hormone (PTH)	investigators blinded to allocation of the groups and histology		Catwalk analysis -- Measured paw area, contact area, and swing speed. -- Early treatment (day 3 PI) with PTH demonstrated significant improvement in gait for all 3 measures over vehicle at weeks 4 and 8 PI. Both DMM groups were significantly different from sham at both time points. -- At the later stage of injury (4 weeks PI), treatment with PTH demonstrated significant improvement in gait for al…		von Frey -- With the early PTH injection, the treated mice demonstrated less sensitivity than the vehicle starting at week 3 PI and continuing for the duration of the study. -- Late-stage PTH treatment showed improvements at weeks 7 and 8 over the vehicle. -- The conditional knockout treated with PTH did not have any improvement over the vehicle; the Pth1+/+ PTH treatment had improvement over the…				Knee hyperalgesia -- With the early PTH injection, the treated mice demonstrated less sensitivity than the vehicles starting at week 3 PI and continuing for the duration of the study. -- Late stage PTH treatment showed improvements at weeks 7 and 8 over the vehicle. -- The conditional knockout treated with PTH did not have any improvement over the vehicle; the Pth1+/+ PTH treatment had improvemen…			OARSI scoring -- Early PTH injection showed improvements in the PTH treatment over vehicle at weeks 4 and 8. -- Late PTH injection showed improvements over vehicle at week 8 PI. -- Both Pth1-/- and Pth1+/+ showed better pathology than their corresponding vehicles at week 8 PI, with + being significantly better than -.	This article examined how PTH can be used to treat OA. They used WT mice and conditional knockouts Pth1-/- and KO controls Pth1+/+ to examine the effects of PTH at different time points during the injury. They showed that when WT animals were treated with PTH at day 3 following DMM, beneficial effects for behavior and mobility were observed as soon as week 3 and lasted for the duration of the stu…	Sun Q, Zhen G, Li TP, et al. Parathyroid hormone attenuates osteoarthritis pain by remodeling subchondral bone in mice. Elife. 2021;10. doi:10.7554/eLife.66532
Mice Col2- Cre DTR (HBEGF OverCol2) and Aggrecan-CreER DTR (HBEGF OverAgcER) mice, WT (DTR or Cre-only) -- C57BL/6	M	12 weeks	4 months (histology) 8 weeks (pain)	Sham operated Vehicle controls inhibitor controls	Cartilage-specific epidermal growth factor receptor (EGFR) -- Transforming growth factor alpha nanoparticles (TGF⍺) a potent EGFR ligand	blinded during allocation and data acquisition, not blinded during analysis				von Frey -- HBEGF OverAgcER mice had reduced sensitivity to von Frey filaments starting at 2 weeks and continuing through the last time point at 8 weeks compared to WT and HBEGF OverAgcER+Gif (EGRF inhibitor). These animals maintained near baseline pain levels after an initial pain response at week 1 PI. -- TGF⍺-NP treated animals also had reduced pain from weeks 2-8 compared to the vehicle contr…							Mankin Scoring -- HBEGF OverAgcER mice had reduced OA scores compared to injured WT mice at both 2- and 4-months PI and were not significantly different than sham. -- TGF⍺-NP treated animals also had reduced OA scores at 3 months PI in comparison to positive controls. They were not statistically different than sham.	Cartilage-specific epidermal growth factor receptor overexpression produces more articular cartilage progenitor cells, which help thicken and protect articular cartilage. This study examined the effect of increased EGFR on reducing structural OA damage and modifying pain symptoms. They found that both transgenic animals and animals treated with TGF⍺-NP helped reduce OA wear and tear and OA pain.	Wei Y, Luo L, Gui T, et al. Targeting cartilage EGFR pathway for osteoarthritis treatment. Sci Transl Med. 2021;13(576). doi:10.1126/SCITRANSLMED.ABB3946
Mice C57BL/6 -- AMPKα1 KO mice	M	10 Weeks	12 Weeks	Sham operated AMPK⍺1 knockout	Metformin treatment 4mg/kg in drinking water daily for duration of study starting either 2 weeks before DMM or 2 weeks after	na	LABORAS (assessment of spontaneous movement) -- measured for 15hrs -- All WT metformin treated animals showed statistically significant improvements (comparable to sham) in spontaneous behavior/mobility in comparison to untreated DMM at week 6 for measures of distance traveled, average speed, rearing count, and rearing duration. They were not statistically different at week 2 or 12. -- AMPK⍺1 kno…			von Frey -- In WT animals, metformin treatment significantly reduced sensitivity to filaments (comparable to sham) starting at week 2 for pre-treated animals and maintained through study duration at week 12, and starting at week 6 for post-treated animals in comparison to untreated DMM. -- AMPK⍺1 knockouts treated with metformin did not have reduced sensitivity							OARSI Scoring -- At both weeks 6 and 12 PI, WT metformin-treated animals (pre and post-injury treated) had significantly reduced OA scores that were comparable to shams and significantly better than the untreated DMM. -- AMPK⍺1 knockouts treated with metformin did not have improved OA pathology	The researchers tested the efficacy of metformin to protect the joint in early PTOA. They used daily treatments with metformin starting 2 weeks before or 2 weeks post injury and saw improved joint pathology scores and reduced pain, and improved mobility with the treatments in mice. They used a KO model for AMPK⍺1 as metformin upregulates AMPK⍺1 and saw no protection with metformin treatment. Addi…	Li J, Zhang B, Liu WX, et al. Metformin limits osteoarthritis development and progression through activation of AMPK signaling. Ann Rheum Dis. 2020;79(5):635-645. doi:10.1136/annrheumdis-2019-216713
Mice C57BL/6 -- AMPKα KO mice	M	8 Weeks	10 Weeks	Sham saline injected AMPK⍺ knockout	Baicalein (1mg/kg) injected weekly starting 1 week PI -- or Baicalein + ferroptosis inhibitor ferrosatin-1 (Fer-1) (1mg/kg) injected weekly starting 1 week PI	na	LABORAS (assessment of spontaneous movement) -- measured for 15hrs -- Average speed (m/s) and distance traveled (m), In WT mice, treatment with baicalein significantly helped animals maintain mobility in comparison to the DMM group at all measured weeks (2, 4, & 10), but treatment with baicalein and fer-1 significantly improved mobility from baicalein alone. Treated animals were closer to uninjur…			von Frey -- In WT mice, both treatments with baicalein and baicalein + fer-1 significantly reduced sensitivity in comparison to DMM for every tested week. -- In KO mice, only the baicalein + fer-1 significantly reduced sensitivity in comparison to DMM for every tested week.							OARSI scoring -- Both baicalein and baicalein + fer-1 treatments significantly reduced OA pathology in DMM-injured animals, with the baicalein + fer-1 treatment being significantly better than baicalein alone. -- In KO mice, baicalein + fer-1 treatment was the only treatment that significantly reduced OA pathology.	The authors tested the efficacy and mechanism of baicalein to reduce OA pathology and clinical signs by inhibiting ferroptosis (a significant player in OA). They found that treatment with baicalein significantly reduced OA pathology and pain and helped to maintain mobility. Additionally, when fer-1 was added, the OA signs and pathology were reduced further. The AMPK⍺ KO mice demonstrated that the…	Wan Y, shen K, Yu H, Fan W. Baicalein limits osteoarthritis development by inhibiting chondrocyte ferroptosis. Free Radic Biol Med. 2023;196:108-120. doi:10.1016/j.freeradbiomed.2023.01.006
Mice C57BL/6 GPRC5b KO mice (C57BL/6 background)	M	8 Weeks	8 Weeks	Sham operated GPRC5b knockout	GPRC5b intra-articular injection every 4 days starting at day of injury	assessor blinded to experimental groups					Hot plate -- GPRC5b KO mice had increased thermal senility compared to WT at 8 weeks PI -- GPRC5b overexpression via injection reduced thermal senility compared to vector control at week 4 PI						OARSI scoring -- GPRC5b KO mice had worse joint pathology compared to WT at 8 weeks PI -- GPRC5b overexpression via injection had lower OARSI scores compared to vector control at week 4 PI	This study looked at the effect of GCPR5b on regulating OA. The GCPR5b-KO animals had significantly worse OARSI scores and increased thermal sensitivity at 8 weeks post-infection compared to the WT animals. When WT animals were treated with GCPR5b, they had significant improvements in OA scores and reduced pain compared to the vector control at 4 weeks post-infection. The authors discovered that …	He L, Xu Z, Niu X, et al. GPRC5B protects osteoarthritis by regulation of autophagy signaling. Acta Pharm Sin B. 2023;13(7):2976-2989. doi:10.1016/j.apsb.2023.05.014
Mice C57BL/6	M	10 weeks	8 Weeks	Sham operated Poly (D, L-lactic-co-glycolic acid) (PLGA) nanoparticles (NPs)	Weekly injections starting 1 week PI with free 10 μM rapamycin Weekly injections with 10 μM rapamycin in nanoparticles (RNP)	micro CT blinded				von Frey -- Both treatments with rapamycin significantly reduced sensitivity/pain at 8 weeks PI compared to DMM and vehicle control. RNPs were significantly better than free rapamycin.							OARSI & Mankin scoring -- Treatment with RNPs significantly reduced OA scores compared to DMM, vehicle controls, and rapamycin in both scoring methods. OARSI scoring only showed significantly better scores in free rapamycin from DMM and vehicle.	This paper looked at alleviating OA pain and joint deterioration by inhibiting the mammalian target of rapamycin complex 1 (mTORC1) by treating with rapamycin. They used weekly injections with free-floating rapamycin and rapamycin in nanoparticles (RNPs) to extend delivery. Histology showed reduced OA pathology with the RNPs in both OARSI and Mankin scoring. Free rapamycin reduced OA pathology wi…	Ma JC, Luo T, Feng B, et al. Exploring the translational potential of PLGA nanoparticles for intra-articular rapamycin delivery in osteoarthritis therapy. J Nanobiotechnology. 2023;21(1). doi:10.1186/s12951-023-02118-4
Mice C57BL/6	M	12 Weeks	12 Weeks	Sham operated Near infrared (NIR) irradiation -- Citrate-stabilized gold nanorods (Cit-AuNRs) -- Transient receptor potential vanilloid 1 conjugaitd to Cit-Au-NRs (Cit-Au-NRs@Anti-TRVRP1)	Monthly intra-articular injections starting 1 week PI with 1 mg/ml Cit-Au-NRs@Anti-TRVRP1 activated with NIR (880 nm, 0.75W/cm^2, 3 cycles 1x/week)	Histology was assessed blinded	Open field analysis (Zhenghua Technology) -- 3 min analysis in dark -- DMM and the other control groups had significantly impacted behavior/mobility from sham, but Cit-Au-NRs@Anti-TRVRP1-NIR treated animals ameliorated these effects, and animals were more like the sham for activity, active time, distance, and mean speed at 12 weeks PI.	Footprints on paper -- paws dipped in red or blue ink (front/back) -- DMM and the other control groups had a significant impact on gait compared to the shams, but Cit-Au-NRs@Anti-TRVRP1-NIR treated animals ameliorated these effects, and animals were more like the sham with stride length, step length, and front/rear print length at 12 weeks PI.		von Frey -- DMM and the other control groups had significantly increased sensitivity from sham, but Cit-Au-NRs@Anti-TRVRP1-NIR treated animals ameliorated these effects, and animals were more like the sham at 12 weeks PI.					Knee-diameter -- At week 12 PI, the sham and DMM animals had significantly different knee diameters, with DMM increased from shams.		OARSI Scoring -- The Cit-Au-NRs@Anti-TRVRP1-NIR treated animals had significantly lower OARSI scores than any other DMM-injured group at 12 weeks PI.	In this paper, the authors devised a way to inhibit OA development by stopping ferroptosis. They injected the treatment Cit-Au-NRs@Anti-TRVRP1 intra-articularly and used near infrared irradiation (NIR) to activate the anti-TRPV1 conjugated to Cit-Au-NRs as a thermal switch. When Cit-Au-NRs@Anti-TRVRP1 was activated with NIR it protected the knee joint in animals from the effects of OA in the DMM …	Li W, Lv Z, Wang P, et al. Near Infrared Responsive Gold Nanorods Attenuate Osteoarthritis Progression by Targeting TRPV1. Advanced Science. 2024;11(16). doi:10.1002/advs.202307683
Mice C57BL/6	M	8 Weeks	8 Weeks	Sham operated Vehicle Control (DMSO)	intra-articular injection of 10-hydroxy-2-decenoic acid (10-HDA) 10 mg/kg 2x/week starting 1 week PI -- oral gavage of 10-HDA 100 mg/kg 3x/week	von Frey was performed blinded to mice groups		Catwalk -- The intra-articular 10- HDA-treated group had increased print area and max contact area compared to the vehicle control animals 8 weeks PI -- Oral gavage 10-HDA-treated group had reduced stance time and single stance time ratios compared to the vehicle control at 8 weeks PI.		von Frey -- Starting at week 3 PI, the injected 10-HDA treatment significantly reduced sensitivity, but not to the level of the sham. -- Starting at week 2 PI, the oral 10-HDA treatment showed a significant reduction in sensitivity, but still not to the level of the sham.							8 weeks post injury, the 10–HDA treatment, whether it was injected or administered via oral gavage, significantly reduced the OARSI scores. The authors also showed joint protection with the 10–HDA treatment in naturally aged animals via OARSI scoring with both articular injection animals and oral gavage animals.	This study looked at the effect of 10-hydroxy-2-decenoic acid (10-HDA) on alleviating senescent chondrocyte decline and protecting against OA. They used both a DMM and a naturally aging model to show this. They demonstrated that both joint injections and oral gavages were effective at reducing OA joint pathology in both the DMM and aged animals. Additionally, in the DMM model, the 10-HDA treated …	Geng N, Fan M, Kuang B, et al. 10-hydroxy-2-decenoic acid prevents osteoarthritis by targeting aspartyl β hydroxylase and inhibiting chondrocyte senescence in male mice preclinically. Nature Communications . 2024;15(1). doi:10.1038/s41467-024-51746-3
Mice C57BL/6	M	12 Weeks	12 Weeks	Sham operated -- DMM + magnetic nano particles (MNP) -- DMM + MNPS transient receptor potential vanilloid family member 1 (TRPV1) -- DMM+ alternating magnetic field stimulation (AMF) -- DMM+ MNPs & AMF	MNPs-TRPV1-AMF injection with 5mg/ml in 8μl 1x/month starting 1 week post injury and AMF treatment (10 A, ƒ = 1.0 MHz) weekly starting 2 days post injection	Histology and behavioral tests were performed blinded	Open field analysis (Zhenghua Technology) -- 3 min analysis in the dark -- DMM and the other control groups had significantly impacted behavior/mobility from sham, but MNPs-TRPV1-AMF-treated animals ameliorated these effects, and animals were more like the sham for relative activity, active time, distance, and mean speed at 12 weeks PI.	Footprints on paper -- paws dipped in red or blue ink (front/back) -- DMM and the other control groups had a significant impact on gait from sham, but MNPs-TRPV1-AMF-treated animals ameliorated these effects, and these animals were more like the shams with stride length, step length, and front/rear print length at 12 weeks PI.		von Frey -- DMM and the other control groups had significantly increased sensitivity from sham but MNPs-TRPV1-AMF treated animals reduced these effects and these animals were more like the sham at 12 weeks PI.					Knee-diameter -- At week 12 PI, the Sham and DMM animals had significantly different knee diameters, with DMM increased from shams.		OARSI Scoring -- The MNPs-TRPV1-AMF-treated animals had significantly lower OARSI scores than any other DMM-injured group at 12 weeks PI, but were not equivalent to the sham group.	This study used a magnetothermal, coupled antibody with nanoparticles to activate TRPV1. TRPV1 has chronic toxicity, but it acts on the ferroptosis pathway and can alleviate OA signs. This magnetothermal activation of TRpv1 was able to reduce the cytotoxic effects of TRPV1 on the mice, and reduce OA joint pathology compared to the DMM group. Additionally, the treated animals exhibited ameliorated…	Lv Z, Wang P, Li W, et al. Bifunctional TRPV1 Targeted Magnetothermal Switch to Attenuate Osteoarthritis Progression. Research. 2024;7. doi:10.34133/research.0316
Rats Sprague-Dawley (SD)	M	~7 Weeks	3 Weeks	Uninjured -- anterior cruciate ligament transection (ACLT) -- monoiodoacetate (MIA)		na				Von Frey -- DMM, ACLT, and MIA groups had significantly increased sensitivity, and the DMM group had significantly increased sensitivity compared to the MIA group at 2 weeks PI. -- At week 2, there was a correlation between paw withdrawal threshold and increased synovitis.	Thermal withdrawal threshold (hot) -- radiant heat (50± 2ºC) -- DMM, ACLT, and MIA groups had significantly increased sensitivity and the DMM group at 2 weeks PI. -- -- cold withdrawal threshold -- cold (0 ± 2ºC) -- DMM, ACLT, and MIA groups had significantly increased sensitivity compared to naïve animals and the DMM group had significantly increased sensitivity compared to the MIA group at 2 we…						Synovitis (synovial fibrosis, % of collagen I positive areas) -- At 2 weeks PI, all injured groups had significantly worse synovitis than the uninjured group, and the DMM was significantly worse than MIA. -- At 3 weeks PI, all injured groups had significantly worse synovitis than the uninjured group, and the ACLT was significantly worse than MIA.	This paper looked at three common OA models to determine which are most suitable for OA research. They found that initially, the DMM model had more severe OA at 2 weeks PI with increased synovitis and increased sensitivity to mechanical and thermal stimuli than ACLT or MIA. They also found a correlation with mechanical and cold withdrawal sensitivity and synovitis at week 2 PI. At week 3 PI the A…	Zhang L, Li M, Li X, et al. Characteristics of sensory innervation in synovium of rats within different knee osteoarthritis models and the correlation between synovial fibrosis and hyperalgesia. J Adv Res. 2022;35:141-151. doi:10.1016/j.jare.2021.06.007
Mice C57BL/6	M	10-12 Weeks	2 Weeks	Uninjured	Low-intensity pulsed ultrasound (LIPUS) starting 1 day PI and administered 6x/week for 20 minutes	na		Catwalk -- Measured the duty cycle (stance time/(stance time + swing time) *100%) -- At day 7 and 14 PI the LIPUS group had measures equivalent to baseline; the DMM controls also had measures equivalent to baseline at D14 PI.									Synovitis score -- The LIPUS-treated group had significantly less synovitis than the DMM controls	This paper examined the effect of low-intensity pulse ultrasound (LIPUS) on animal gait and synovitis. Gait measures showed a short-term benefit in gait compared to the DMM at day 7, but by day 14, DMM animals also matched the baseline measures. They also showed decreased synovitis scores in the LIPUS-treated group. LIPUS is thought to inhibit IL1β production via enhancing autophagy-mediated degr…	Zhang B, Chen H, Ouyang J, et al. SQSTM1-dependent autophagic degradation of PKM2 inhibits the production of mature IL1B/IL-1β and contributes to LIPUS-mediated anti-inflammatory effect. Autophagy. 2020;16(7):1262-1278. doi:10.1080/15548627.2019.1664705
Mice C57BL/6 Dmp1-iCre Npy^fl/fl Dmp1-iCre;Npy^fl/fl	M	12 Weeks	12 Weeks	Sham operated	Intermittent fasting (24hrs fasting/24hrs feeding for 1 week) fed normally the following week, mice had 1-6 cycles of fasting	Blinded during behavior tests and other data acquisition, not blinded during analysis	Open field analysis -- 1-hour multi-rodent tracking system -- At 4 and 8 weeks PI, fasting animals traveled significantly more distance than DMM animals and were equivalent to sham animals. -- Npy animals still benefited from fasting, with significantly increased distance traveled from DMM, but Dmp1-iCre;Npy^fl/fl animals did not	Footprints on paper -- paws dipped in red or blue ink (front/back) -- At four and eight weeks PI, fasting animals had a significantly ameliorated stride in comparison to DMM and were equivalent to CM for both front and rear stride length. -- Npy animals still benefited from fasting with significantly increased stride from DMM, but Dmp1-iCre;Npy^fl/fl animals did not		von Frey -- At 8 and 12 weeks PI, fasting animals had significantly reduced sensitivity than DMM and were closely matched to sham animals. -- Npy animals still benefited from fasting with significantly reduced sensitivity from DMM, but Dmp1-iCre;Npy^fl/fl animals did not.			Rotarod -- Both 8 and 12 weeks PI, fasting increased rotarod ride time to that of sham and was significantly better than DMM. -- Npy animals still benefited from fasting with significantly increased latency to fall from DMM, but Dmp1-iCre;Npy^fl/fl animals did not -- -- Balance beam -- Wooden beam 0.9 cm wide, 0.9 cm high, and 20 cm long, measured the speed to cross -- At both 8 and 12 weeks, PI …				OARSI scoring -- At both 8 and 12 weeks PI, the fasting group had significantly reduced OARSI scores from the DMM animals. -- Npy animals still benefited from fasting with significantly decreased OARI scores from DMM, but Dmp1-iCre;Npy^fl/fl animals did not	This paper looked at the effect of intermittent fasting on OA. They found that DMM-injured animals that fasted had behavior/mobility, gait, and pain measures that were similar to sham animals. OARSI scores indicated a protective effect of fasting, but histology was not equivalent to the sham animals. When they reduced osteocyte neuropeptide (Npy) production in the Npy knockout ( Dmp1-iCre;Npy^fl/…	Qian YX, Rao SS, Tan YJ, et al. Intermittent Fasting Targets Osteocyte Neuropeptide Y to Relieve Osteoarthritis. Advanced Science. Published online 2024. doi:10.1002/advs.202400196
Mice C57BL/6 EP4^f/f EP4^AcanERT2	M	10 Weeks	8 Weeks	Sham operated	Prostaglandin E receptor 4 (EP4) inhibitors via oral gavage starting 1 day PI Grapiprant (30mg/kg/day) HL-43 (10mg/kg/day) -- COX-2 inhibitor Celecoxib (30mg/kg/day)	na			Incapacitance tester -- hind limb weight distribution differences between the 2 limbs -- EP4 KO mice had a more equal distribution than the untreated DMM-injured animals at 8 weeks PI.	von Frey -- EP4 KO mice had decreased sensitivity in comparison to vehicle controls at 8 weeks PI. -- All 3 drug treatments in the WT mice demonstrated significantly reduced sensitivity in comparison with the untreated controls at week 6 PI.	Thermal hyperalgesia -- 25 infrared intensity -- EP4 KO mice had decreased sensitivity in comparison to controls 8 weeks PI. -- All 3 drug treatments in the WT mice demonstrated significantly reduced sensitivity in comparison with the untreated control at week 6 PI.						OARSI scoring -- EP4 KO mice had reduced OA joint pathology at 8 weeks PI in comparison to controls. -- WT mice treated with any of the drugs had significantly reduced pathology compared to untreated DMM 6 weeks PI.	This paper looked at the effects of NSAIDs celecoxib, grapiprant, and a novel EP4 inhibitor HL–43 on OA, pain, and cartilage regeneration. They found that EP4 is a good target for OA treatment as their DMM EP4 KO model showed reduced joint pathology via OARSI scoring, and decreased pain via von Frey, thermal hyperalgesia, and weight distribution in comparison to the control. They found that treat…	Jin Y, Liu Q, Chen P, et al. A novel prostaglandin E receptor 4 (EP4) small molecule antagonist induces articular cartilage regeneration. Cell Discov. 2022;8(1). doi:10.1038/s41421-022-00382-6
Mice CCR2-AggKO CCR2+/+ -- C57BL/6 Background	M	16 Weeks	12 Weeks Histology 20 Weeks pain	Sham operated	CCR2 inducible knockout via tamoxifen -- early treatment 2 weeks prior to DMM late treatment 4 weeks after DMM	Histology was assessed blinded			Incapacitance tester -- hind limb weight distribution differences between the 2 limbs -- The early inactivation KO animals had significantly more even weight-bearing ratio than the CCR2+/+ animals from weeks 4-20 PI and were equivalent to the sham animals.	von Frey -- With early CCR2 inactivation, at week 20 PI, the KO group had significantly less sensitivity than CCR2+/+ group.							Histological staining and scoring -- Articular cartilage (AC) score, AC area, safranin-o score, osteophyte (size, maturity, cartilage area, and subchondral bone) -- Early inactivation showed significantly better AC score and significantly better proteoglycan retention (safranin-O) in the KO mice than the CCR2+/+ mice at weeks 8 and 12 PI. The KO mice also had significantly more AC area in weeks 4…	The authors utilized a conditional knockout mouse model to examine the effects of CCR2 deletion in aggrecan-expressing cells on OA. In the CCR2-AggKO mice, CCR2 was inactivated early (2 weeks before DMM) or late (4 weeks post DMM) via tamoxifen. They found that early inactivation offered structural joint protection as seen on histology as early as week 4 PI, and that there was also a reduction in…	Willcockson H, Ozkan H, Arbeeva L, Mucahit E, Musawwir L, Longobardi L. Early ablation of Ccr2 in aggrecan-expressing cells following knee injury ameliorates joint damage and pain during post-traumatic osteoarthritis. Osteoarthritis Cartilage. 2022;30(12):1616-1630. doi:10.1016/j.joca.2022.08.015
Mice C57BL/6	M	8 Weeks	8 Weeks	Sham operated Vehicle controls	Intraarticular injection of adenovirus mitogen-activated protein kinase 12 (MAPK12) for overexpression (OE-MAPK12) Intraarticular injection of adenovirus small interfering RNA Fos proto-oncogene (FOS) for knockdown (siFOS) 10μL injections were given 2x/week for 4 weeks, starting at week 4 PI	na				von Frey -- At both 6 and 8 weeks PI, both treatments significantly reduced sensitivity in comparison to DMM vehicle controls, but were not equivalent to the sham controls.	Hot plate -- Recorded time until response (the animal to pumped or licked its foot) -- At 6 and 8 weeks PI, both treatments significantly reduced sensitivity in comparison to DMM vehicle controls, but were not equivalent to the sham controls.						At 8 weeks PI, both treatments significantly reduced OARSI scores compared to the DMM vehicle controls, but were not equivalent to the shams.	This paper looked at reducing the effect of cellular senescence in OA. They utilized inducible over-expression of MAPK12 to block cell cycle arrest in G0/G1 and S phases, and inducible knockdown of FOS to stop p16 and p21-mediated cell cycle arrest. They found that over-expressing MAPK12 or knocking down FOS significantly reduced OA joint pathology on histology and reduced sensitivity to heat and…	Geng N, Xian M, Deng L, et al. Targeting the senescence-related genes MAPK12 and FOS to alleviate osteoarthritis. J Orthop Translat. 2024;47:50-62. doi:10.1016/j.jot.2024.06.008
Mice C57BL/6 -- Advillin-Cre:EP4 flox/flox (EP4 -/ -) Advillin-Cre (EP4+/+)	M	12 Weeks	8 Weeks	Sham operated Vehicle controls	Celecoxib oral daily for 8 weeks (dosage of 1, 5, 25, or 125 mg/kg) Capsaicin intraperitoneally injected daily for 4 weeks (30 mg/kg) EP4-/- (KO)	investigators responsible for experiments and outcomes were blinded to the allocation	Voluntary Wheel Running -- Recorded animals' voluntary usage of a running wheel for 24hrs (wheel was in their home cage). Parameters, active time, and mean speed. -- Spontaneous activity for all 3 measures was significantly decreased in DMM animals compared to the sham animals from weeks 4-8 PI. -- At 8 weeks PI, celecoxib-treated animals had significant increases in distance traveled, mean speed…			von Frey -- DMM animals had significantly increased sensitivity in comparison to the controls, weeks 4-8 PI. -- At 8 weeks PI, celecoxib-treated animals had significantly reduced sensitivity compared to the vehicle controls. -- At 8 weeks PI, EP4-/- animals had no difference between the sham, vehicle, or celecoxib treatments. The EP4+/+ vehicle control animals had significantly increased sensitiv…				Knee hyperalgesia (pressure threshold withdrawal) -- Pressure was applied to the medial side. Pressure gently increased at 50g/s until the mouse withdrew, max force 500g. -- DMM animals had significantly increased sensitivity in comparison to the controls, weeks 4-8 PI. -- At 8 weeks PI, celecoxib-treated animals had significantly reduced sensitivity compared to the vehicle controls. -- At 8 week…			OARSI scores -- DMM-injured animals exhibited significant cartilage and structural changes starting at week 2 and became progressively more severe until week 8 (endpoint) in comparison to the sham controls. -- At 8 weeks, PI celecoxib significantly reduced OARSI scores; however, they were not equivalent to the sham controls. -- Capsaicin treatment significantly reduced OARSI scores at 8 weeks PI …	Prostaglandin E2 (PGE2) induces angiogenesis in osteoclasts, which leads to more bone formation and plays a role in OA. In this article, the authors looked at PGE2 by blocking the activity of PGE2 receptor 4 (EP4) via celecoxib or capsaicin drugs, or a knockout EP4 mouse model. KO and treatment with EP4-disrupting drugs reduced OA joint pathology and improved voluntary mobility and pain in injure…	Sun Q, Zhang Y, Ding Y, et al. Inhibition of PGE2 in Subchondral Bone Attenuates Osteoarthritis. Cells. 2022;11(17). doi:10.3390/cells11172760
Mice C57BL/6 -- STING-/- on C57BL/6 background	M	12 Weeks	8 Weeks	Sham operated Vehicle control	STING-/- knockout mice Cyclic guanosine monophosphate–adenosine monophosphate (cGAMP) intra-articular injection of 10 or 20 μg 1x/week for 3 weeks	von Frey and histology was performed blinded				von Frey -- For weeks 4-8 PI, KO animals had significantly less sensitivity than WT. -- cGAMP injections significantly increased paw sensitivity starting at week 2 PI.							OARSI scoring -- At 6 & 8 weeks PI, STING-/- had significantly lower OARSI scores than WT DMM animals, but were not equivalent to the sham. -- cGAMP injections with either 10 or 20 μg significantly increased joint degradation from the vehicle-injected DMM animals.	Stimulator of interferon genes (STING) is implicated in activating the innate immune response in OA after cytosolic DNA damage has been detected. The researchers used a KO mouse model (STING-/-) to reduce STING and an injectable upstream STING agonist (cGAMP) to increase STING production. When STING was overexpressed, they saw accelerated joint degradation and increased pain compared to the DMM c…	Shin Y, Cho D, Kim SK, Chun JS. STING mediates experimental osteoarthritis and mechanical allodynia in mouse. Arthritis Res Ther. 2023;25(1). doi:10.1186/s13075-023-03075-x
Mice C57BL/6	M	8 Weeks	8 Weeks	Sham operated Vehicle control	intra-articular injection of BX795 (0.0473 mg/kg) 2x/week starting at 1 week PI for 8 weeks	von Frey was performed blinded				von Frey -- Starting at week 4 PI, BX795 treatment had significantly reduced sensitivity from DMM, but not equivalent to the controls.							OARSI Scoring -- Treatment with BX795 significantly reduced joint pathology from DMM but was not equivalent to the sham.	The research utilized a TANK-binding kinase 1 (TBK1) inhibiting drug BX795 to block the inflammatory singling and consequential joint degradation triggered by TBK1. BX795 suppresses IL-1ß activation of both TLR3-TRIF-TBK1 and cGAS-STING – TBK1 pathways in chondrocytes. The researchers tested the ability of BX795 to protect articular cartilage and reduce joint pain. They found that the therapy eff…	Lu R, Qu Y, Wang Z, et al. TBK1 pharmacological inhibition mitigaits osteoarthritis through attenuating inflammation and cellular senescence in chondrocytes. J Orthop Translat. 2024;47:207-222. doi:10.1016/j.jot.2024.06.001
Mice C57BL/6 -- CD38 KO on C57BL/6 background	M	16 Weeks	10 Weeks	Sham operated Vehicle control	CD38 KO mice apigenin treated (oral gavage daily 20mg/kg)	von Frey and histology was performed blinded			Static incapacitance test system (Bioseb) -- Started weight-bearing, picked up a statistically significant difference in weight distribution from weeks 6-8, with KO mice having a more even stance, but not equivalent to baseline. -- In the apigenin-treated mice, there were statistically significant differences at weeks 4 and 8-10, with more equal weight distribution in the apigenin-treated mice co…	von Frey -- CD38 KO mice had significantly decreased sensitivity at 8-10 weeks PI compared to WT DMM animals. -- Apigenin treatment significantly reduced post-injury pain 2 weeks PI with equivalence to baseline measures. However, it did not significantly reduce sensitivity at later time points.							OARSI scoring -- Both methods of reducing CD38 (KO or apigenin) significantly reduced joint pathology at week 10 PI in comparison to WT DMM or vehicle control. They were not equivalent to the shams.	This study looked at the effect of reducing CD38, which inhibits NAD+, on OA development. They utilized a CD38 KO model and a competitive inhibitor of CD38 (apigenin) to reduce CD38 in the animals. They found that both CD38-deficient models were able to reduce joint pathology, while the KO animals had better modification of pain, measured by reduced sensitivity to von Frey and more equal weight d…	Gil Alabarse P, Chen LY, Oliveira P, Qin H, Liu-Bryan R. Targeting CD38 to Suppress Osteoarthritis Development and Associated Pain After Joint Injury in Mice. Arthritis and Rheumatology. 2023;75(3):364-374. doi:10.1002/art.42351
Mice C57BL/6	F	8 Weeks	8 Weeks	Sham operated (DMM) Sham operated Ovariectomy (OVX) Vehical control	17β-estradiol-3- benzoate (E2) 0.15 µg injected every 4 days immediately following DMM	Histology was assessed blinded	Open field analysis (biobserve) -- At week 2 PI the OVX+E2 animals had significantly increased mobility, for average velocity and track length, over any other group, while the other groups were equivalent to the DMM sham control. No significance was found at 8 weeks PI.			von Frey -- At 2 weeks PI sensitivity was significantly decreased in the intact OVX+E2 animals compared to OVX vehicle.			Rotarod -- 4-40 rpm -- The OVX+E2 animals had increased balance/locomotion on the rotarod at 2 weeks PI compared to other groups. No significance was found at 8 weeks PI.				OARSI scoring -- At 8 weeks PI, OVX animals treated with E2 had significantly reduced OARSI scores from intact and OVX vehicle controls	This article looked at the effect of estrogen treatment to improve OA outcomes in female OVX mice. Estrogen may be an effective OA treatment because OA disproportionately affects post-menopausal women who lack normal pre-menopausal levels of estrogen. In this study, they treated OVX mice with E2 and saw that joint degradation was significantly reduced in both the intact ovaries and OVX DMM-operat…	Corciulo C, Scheffler JM, Humeniuk P, et al. Physiological levels of estradiol limit murine osteoarthritis progression. Journal of Endocrinology. 2022;255(2):39-51. doi:10.1530/JOE-22-0032
Mice C57BL/6	M	12 Weeks	12 Weeks	Sham operated	4 weeks of swimming 5x/week for 1 hr or 40 minutes immobilization (IM) for 4 weeks (splinted with a 1.5ml tube) -- Treatments were either for early stage weeks 4-8 or late stage weeks 8-12 (for 4 weeks)	Histology was assessed blinded		Catwalk (inkblot) -- Measured stride length, stride width, step distance, and % of right-to-left stride length -- At the early-stage of treatment (weeks 4-8), hind limb stride lengths were protected at week 8 in the IM mice; they were similar to the sham animals but statistically different from the DMM and swim groups. For all other parameters, gait was not protected for either the swim or IM gro…					Balance beam -- 2cm diameter beam, 1m long beam at 15º -- Swim mice crossed fastest and had the least number of falls in the mid stage at week 8 PI. They were significantly better than DMM and IM and equivalent to the shams. -- No treatment demonstrated improvement over the DMM in the late-stage animals.				OARSI Scoring -- The OARSI score on the tibial plateau was reduced for both treatments in the middle stage. The femur was not protected. -- Neither the tibia plateau nor the femur was protected from joint degradation in the late stage by either group.	In this paper, the authors looked at the effect of immobility (IM) or swimming on both middle (4-8 weeks) and late (8-12 weeks) stages of PTOA development in DMM. They found that for the early-stage joint pathology on the tibia plateau was protected by both treatments, but the femur was not protected. In the late stage of OA, no treatment protected the joint surface from degradation. Gait tests o…	Xue T, Ning K, Yang B, et al. Effects of Immobilization and Swimming on the Progression of Osteoarthritis in Mice. Int J Mol Sci. 2023;24(1). doi:10.3390/ijms24010535
Rats Sprague-Dawley (SD)	M	12 weeks (treadmill running was used to exacerbate the injury)	8 Weeks	Sham operated Vehicle control	Injection of 100 µL hydrogels 1 week PI oxidized hyaluronic acid (OHA) cross-linked with hyaluronic acid-adipic acid dihydrazide (HA-ADH) OHA/HA-ADH or selenium nanoparticles (SeNPS) OHA/HA/ADH@SeNPs	Histology was assessed blinded		Footprint analysis -- Stride length and print area were significantly more protected from the sham with both treatments at 8 weeks PI. The selenium nanoparticle treatment was equivalent to the sham treatment.		von Frey -- Statistics and graphs were not shown, but the text stated that sensitivity was reduced with both treatments, but the selenium nanoparticles reduced sensitivity more than the OHA/HA-ADH treatment.							OARSI scoring -- At 8 weeks PI, treatment significantly reduced OARSI scores from DMM but was not equivalent to the sham controls.	This study looked at using selenium (a powerful antioxidant) as a therapy for OA. Selenium Galathione peroxidase 1 (GPX1) reduces oxidative stress. The authors manufactured self-healing hydrogels with nanoparticles and hyaluronic acid to deliver selenium to the joint. They used DMM rats that were also run on treadmills to exacerbate OA. Both the selenium hydrogel and the selenium-free hydrogel re…	Hu W, Yao X, Li Y, et al. Injectable hydrogel with selenium nanoparticles delivery for sustained glutathione peroxidase activation and enhanced osteoarthritis therapeutics. Mater Today Bio. 2023;23. doi:10.1016/j.mtbio.2023.100864
Rats Sprague-Dawley (SD)	M	8 Weeks	4 Weeks	Sham operated Positive control drug treatment (oral celecoxib 30mg/kg)	Chinese herbal formula Radix Rehmanniae Praeparata- Angelica Sinensis-Radix Achyranthis Bidentatae (RAR) Low dose (150 mg/mL) Medium dose (300 mg/mL) High dose (600 mg/mL)	na		DigiGait -- treadmill speed 25cm/s -- parameters measured: stance width, pose time, paw area, paw weight -- Treatment with 300 or 600 mg/mL of RAR significantly reduced the change in all measured parameters from the DMM group at all weeks (1-4). The same trend was also observed with the celecoxib-treated animals. Treatment with 150 mg/mL of RAR did exhibit some protective effects on gait but not …							Knee Circumference -- Measurements of knee circumference showed a dose-dependent response for RAR in reducing swelling, with 600 mg/mL being the most effective dose of RAR. Celecoxib treatment reduced swelling the most. All treatments were effective at reducing swelling for the duration of the study.		OARSI scoring -- All treatments significantly reduced OARSI scores from the DMM group at 4 weeks PI.	In this article, researchers treated DMM rats with celecoxib (one of the most effective OA drugs) and a traditional Chinese herbal formula Radix Rehmanniae Praeparata- Angelica Sinensis-Radix Achyranthis Bidentatae (RAR). They found that both RAR and celecoxib significantly reduced joint degeneration, swelling, and protected gait. Treatments with 300 or 600 mg/mL of RAR had the most protective ef…	Liu L, Zhang B, Zhou Z, et al. Integrated Network Pharmacology and Experimental Validation Approach to Investigait the Mechanisms of Radix Rehmanniae Praeparata-Angelica Sinensis-Radix Achyranthis Bidentatae in Treating Knee Osteoarthritis. Drug Des Devel Ther. 2024;18:1583-1602. doi:10.2147/DDDT.S455006
Mice C57BL/6	M	12 Weeks	12 Weeks	Sham operated Vehicle control	Injected with hydrogels volume 10 µL 1x/month for 12 weeks a poly(vinyl alcohol) (PVA) crosslinked phenylboronic acid (PBA)-modified hyaluronic acid (HA) hydrogel (HPP) matrix metal-loproteinase-13 siRNA (siMMP-13) was incorporated onto polyethyleneimine (PEI)-polyethylene glycol (PEG) modified Fe3O4 nanoparticles, forming a nucleic acid nanocarrier (si-Fe NPs) si-Fe-HPP	Histology was assessed blinded	Open field analysis (Zhenghua Technology) -- 3-minute tests -- Parameters: active time, relative mouse activity, distance traveled, mean speed -- si-Fe-HPP treatment significantly improved mouse behavior/mobility compared to all other DMM groups for all four measures. The si-Fe-HPP-treated animals exhibited behavior/mobility similar to the shams.	Footprint analysis -- Parameters: relative stride length, relative step length, and relative front/rear print length. -- si-Fe-HPP treatment protected gait for relative step length and front/rear print length compared to the DMM. HPP and si-Fe NPs treatments also protected gait, but not to the extent of si-Fe-HPP treatment.		von Frey -- All three hydrogel treatments significantly reduced sensitivity to von Frey hairs compared to the DMM. However, both iron treatments were significantly better than just the HPP treatment.					Knee diameter -- The diameter of the knee joints si-Fe-HPP treated animals was significantly decreased compared to the DMM group. No statistical significance was observed between the other groups.		OARSI scoring -- At 12 weeks PI, all three treatments significantly reduced OARSI scores compared to the DMM group, and si-Fe-HPP treatment had significantly reduced scores from the HPP si-Fe NPs treatments. No DMM group was equivalent to the sham controls.	This study utilized hydrogel therapies to treat OA. They utilized matrix metalloproteinase-13 siRNA (siMMP-13) incorporated onto polyethyleneimine (PEI)-polyethylene glycol (PEG) modified Fe3O4 nanoparticles, forming a nucleic acid nanocarrier (si-Fe NPs) with poly(vinyl alcohol) (PVA) crosslinked phenylboronic acid (PBA)-modified hyaluronic acid (HA) hydrogel (HPP) encapsulating the si-Fe NPs, r…	Wang Q, Feng K, Wan G, et al. A ROS-responsive hydrogel encapsulated with matrix metalloproteinase-13 siRNA nanocarriers to attenuate osteoarthritis progression. J Nanobiotechnology. 2025;23(1):18. doi:10.1186/s12951-024-03046-7
Mice C57BL/6 CCR7-/-	M	10-12 Weeks	19 Weeks	Sham operated Naïve controls	CCR7 knockout mice (CCR7-/-)	Histology was assessed blinded	LABORAS (Assessment of Spontaneous movement) -- Assessed behaviors (grooming, locomotion, climbing, immobility, eating, and drinking) via single cage vibration. Animals were assessed for 14 hours every 4 weeks to 16 weeks PI -- Significance was only found in measures of climbing, locomotion, and distance traveled -- Longitudinally, the WT animals maintained baseline measures more, and the CCR7 KO…										Histological staining and scoring -- Cartilage degeneration was significantly less for the KO than the WT at week 6 PI, but at week 16 PI, WT and KO were not different. -- Osteophyte size was significantly less for the KO than the WT at week 6 PI, but at week 16 PI WT and KO were not different. -- Synovial hyperplasia for KO animals was significantly worse than naive animals at week 6 PI, but the…	Reducing CCR7 in the joint might offer some protection against OA progression in the early (4 weeks PI) or middle (6-8 weeks PI) stages of the DMM injury, but no protection was seen in the late stage (16-19 weeks PI). In the middle stage, CCR7 KO animals had reductions in some joint pathology scores compared to WT DMM animals. The CCR7 KO animals also exhibited some hypermobility compared to the …	Sambamurthy N, Nguyen V, Smalley R, et al. Chemokine receptor-7 (CCR7) deficiency leads to delayed development of joint damage and functional deficits in a murine model of osteoarthritis. Journal of Orthopaedic Research. 2018;36(3):864-875. doi:10.1002/jor.23671
Mice C57BL/6 CD14-/-	M	10 Weeks	19 Weeks	Sham operated Naïve controls	CD14 knockout mice (CD14-/-)	na	LABORAS (Assessment of Spontaneous movement) -- Assessed behaviors (grooming, locomotion, climbing, immobility, eating, and drinking) via single cage vibration. Animals were assessed for 14 hours every 4 weeks to 16 weeks PI -- Longitudinally, WT animals had significantly reduced climbing from baseline at weeks 4-8 PI. CD14 KO animals had significantly increased locomotion from baseline at weeks …										Histological staining and scoring -- At week 6 PI, both DMM groups had significantly worse cartilage degeneration compared to controls. At week 19 PI, there was also significant cartilage degeneration in both DMM models compared to naive animals, but the CD14 KO animals had significantly less degeneration than the WT animals. -- There was no difference between either DMM group for osteophyte size…	The authors looked at the effect of soluble CD14 on the OA. CD14 is a marker found on and produced by myeloid immune cells. CD14 binds with lipopolysaccharide (LPS)- binding protein (LBP) complex and activates toll-like receptor (TLR)-4 myeloid differentiation protein (MD2), and triggers the innate immune system. Knocking out CD14 had some beneficial effects on joint pathology and animal behavior…	Sambamurthy N, Zhou C, Nguyen V, et al. Deficiency of the pattern-recognition receptor CD14 protects against joint pathology and functional decline in a murine model of osteoarthritis. PLoS One. 2018;13(11). doi:10.1371/journal.pone.0206217
Mice C57BL/6 Tlr4-/-	M	10 weeks	16 weeks	Contralateral limb	TLR4 knockout (Tlr4-/-)	na				von Frey -- 10-week-old male WT and Tlr4-/- mice experienced significant sensitivity to von Frey at 2-16 weeks PI in the injured lab compared to the contralateral.							Histological, staining and scoring -- At 16 weeks PI, both WT and Tlr4-/- DMM animals had significant joint degradation measured by cartilage degeneration and osteophyte scoring.	This paper looked at the effect of TLR4 on OA. They used a TLR4 KO mouse model and saw significant joint pathology at week 16 and mechanical allodynia starting at week 2 that was not different from WT animals.	Miller RE, Belmadani A, Ishihara S, et al. Damage-associated molecular patterns generated in osteoarthritis directly excite murine nociceptive neurons through toll-like receptor 4. Arthritis and Rheumatology. 2015;67(11):2933-2943. doi:10.1002/art.39291
Mice C57BL/6 Nav18.-Pdi (C56BL/6 background)	M	10 weeks	16 weeks	Sham operated	Morphine (10 mg/mL) for WT animals clozapine-N-oxide (CNO) (10mg/kg) for Nav animals	na				von Frey -- At 12 weeks PI, treatment with morphine significantly reduced sensitivity for WT mice from vehicle. -- Treatment with CNO significantly reduced sensitivity to von Frey at 8 weeks PI in Nav mice 1-2 hours after treatment, but not 4 hours. Treatment 4, 8, and 16 weeks PI show no benefit of CNO therapy.				Knee hyperalgesia -- PAM max 450g on medial side, rate of 30 g/s -- Untreated C57BL/6 mice have significant knee sensitivity starting at week 2 PI and continuing until 12 PI compared to shams. Treatment with morphine significantly reduces the OA pain/knee sensitivity 15 to 75 minutes after administration at week 4 in WT mice. -- Nav mice had a significant reduction in sensitivity 4 hours after CN…			Cartilage degeneration and osteophyte size -- Both WT and Nav might have substantial cartilage degeneration and osteophytes at week 16 PI.	In this study of the authors designed a mouse and a drug that when paired together, could inhibit G-protein coupled receptors (GPCRs), which are a target of drugs like morphine. They tested whether OA associated with pain would be reduced. They saw that the pain test had decreased sensitivity for a short duration at week 4 and week 8 PI. Additionally, morphine reduced pain scores from weeks 4-12.	Miller RE, Ishihara S, Bhattacharyya B, et al. Chemogenetic Inhibition of Pain Neurons in a Mouse Model of Osteoarthritis. Arthritis and Rheumatology. 2017;69(7):1429-1439. doi:10.1002/art.40118
Mice CCR2-Col1⍺KO CCR2+/+ C57BL/6 background	M	16 weeks	20 weeks	Sham operated CCR2+/+	CCR2-CCR2-Col1⍺KO	Histology was assessed blinded			Static incapacitance meter -- Starting at week 8 and through week 20, KO animals had a significantly more equal hindlimb weight distribution than +/+ animals, and were equivalent to the shams.	Von Frey -- von Frey did not show any differences in sensitivity for these mice. Week 12 was nearly significant.							Histological staining and scoring -- Cartilage and osteophyte scoring showed joint protection at 8 and 12 weeks PI in the KO animals compared to the +/+ mice.	This paper examined the effects of CCR2 on OA by generating a CCR2 KO mouse and examining the effects of OA in comparison to CCR+/+ mice. They found that CCR2 KO animals had significantly less joint pathology starting at 8 PI in early OA and a temporary slowing of joint degradation at week 2 PI that matched the +/+ animals at 4 weeks PI. In the late KO animals, they had joint protection at week 1…	Willcockson H, Ozkan H, Valdés-Fernández J, et al. CC-Chemokine Receptor-2 Expression in Osteoblasts Contributes to Cartilage and Bone Damage during Post-Traumatic Osteoarthritis. Biomolecules. 2023;13(6). doi:10.3390/biom13060891
Mice C57BL/6	M	10-12 weeks	16 weeks	Sham operated	Intraarticular injection of mesenchymal stromal cells (MSCs) 14 weeks PI Two intra-articular injections with MSC-extracellular vesicles (Evs) at 12 and 14 weeks PI	Histology and behavioral tests were performed blinded	Observations of digging and burrowing behaviors -- At week 16 PI, the DMM animals exhibit significantly less digging and burrowing events than the shams. In a comparison of baseline to week 16, the MSC and sham groups are the only groups that do not show differences in these behaviors from baseline, indicating less pain. -- -- Weekly regulatory disruption index (RDI) -- Records animal locomotor a…						Rotarod -- 4-40rpm -- The MSC and EV groups did not show significant differences between the 4 and 16 week PI measures, but the DMM groups saw a significant decrease in the time on the rotarod from week 4 to 16.				OARSI scoring -- Both the medial femoral condyle and tibia scores show significant joint pathology at 16 weeks PI for all DMM animals.	This paper looked at the effects of MSC's and MSC-EVs at reducing pain and protecting the joint in the late stage of OA. They found no joint pathology protection in the late-stage injections with either the MSCs or MSC-EVs, but did find that both therapies ameliorated the decreased time on rotarod seen in the DMM animals, and that the MSC-treated animals had digging/burrowing behaviors similar to…	Ai M, Hotham WE, Pattison LA, Ma Q, Henson FMD, Smith ESJ. Role of Human Mesenchymal Stem Cells and Derived Extracellular Vesicles in Reducing Sensory Neuron Hyperexcitability and Pain Behaviors in Murine Osteoarthritis. Arthritis and Rheumatology. 2023;75(3):352-363. doi:10.1002/art.42353
Mice C57BL/6	M	8 weeks	8 weeks	Sham operated Vehicle control	intraperitoneally injected Betulinic Acid (BA) every other day starting at 5 days post DMM low dose (5 mg/kg) high dose (15 mg/kg)	na		Footprint analysis -- Parameters: Base of support (BOS), right hind paw stride length, and right-left hind paw distance -- At 8 weeks, PI high-dose injection of BA significantly improved gait for all three measures from the vehicle controls. Low dose of BA treatment saw improvements from the vehicle for BOS. Improved measures were similar to the sham measurements.									OARSI scoring -- Performed both Safranin O-fast green and Alcian blue grading -- High doses of BA significantly reduced OARSI scoring for both types of grading compared to the vehicle controls. Only the Safranin O grading showed significantly reduced OARSI scores for the low-dose therapy in comparison to the vehicles.	The authors examined the effects of reducing NLRP3 inflammasome activation with BA on OA. They found that BA at a high dose significantly reduced OA joint pathology 8 weeks PI and that it also protected gait. Low-dose BA exhibited some gait and joint pathology protection, but not to the extent of the high-dose therapy with BA.	Liu B, Wu Y, Liang T, et al. Betulinic Acid Attenuates Osteoarthritis via Limiting NLRP3 Inflammasome Activation to Decrease Interleukin-1 β Maturation and Secretion. Mediators Inflamm. 2023;2023. doi:10.1155/2023/3706421
Mice C57BL/6 AMPK⍺1 KO (on C57BL/6 background)	M	12 weeks	12 weeks	Sham operated Vehicle control	Berberine chloride (BBR) (0.1 mg/ml) daily in drinking water starting two weeks after surgery	Histology and behavioral tests were performed blinded	"LABORAS (Assessment of Spontaneous movement) -- Assessed behaviors (distance of locomotion, average speed of locomotion, rearing frequency, rearing duration) via single cage vibration. Animals were assessed for 15 hours -- At 6 and 10 weeks PI WT animals treated with BBR had significant amelioration of behavior from the vehicle controls in distance in average speed. However, they were not equiva…			von Frey -- In WT mice, starting at 4 PI, BBR treatment significantly reduced sensitivity until week 12 compared to the vehicle controls. The KO mice did not have any benefit from the BBR treatment.							OARSI scoring -- In WT mice at both 6 and 12 weeks PI, the BBR treatment significantly reduced OARSI scores compared to the vehicle controls. KO animals had no benefit from the BBR treatment.	This study demonstrated that activating AMP-activated protein kinase (AMPK) is important for mitigating OA structural/pathological damage and pain. AMPK KO animals had similar joint pain and degradation to WT animals but treatment with BBR did not alleviate any clinical signs of OA. In the WT mice treatments with BBR significantly reduced joint pathology 6 and 12 weeks PI and reduced evoked pain …	Li J, Wang Y, Chen D, Liu-Bryan R. Oral administration of berberine limits post-traumatic osteoarthritis development and associated pain via AMP-activated protein kinase (AMPK) in mice. Osteoarthritis Cartilage. 2022;30(1):160-171. doi:10.1016/j.joca.2021.10.004
Rats Sprague-Dawley (SD)	M	12 weeks (treadmill running was used to exacerbate the injury)	8 weeks	Sham operated Vehicle control	Intra-articular injections every 2 weeks Porous microspheres (PMs) nanofat (NF) immobilized in microfluidic-generated aldehyde-modified polylactic glycolic Lubrication Anti-inflammation acid PMs@NF (Schiff base condensation and non-covalent binding in a three- dimensional porous network)	na		Footprint analysis -- Parameters: Base of support (BOS), stride length, and print area -- Treatment with NF and PMs@NF ameliorated gait changes observed in the PBS group for all three measures. Stride length was also significantly better in the PM group than PBS. No treatment was equivalent to the sham animal’s gait.									OARSI scoring -- At 8 weeks PI, NF and PMs@NF treatments significantly reduced OARSI scoring compared to the PBS group.	This study utilized nanofats and porous microspheres to create a more lubricating surface for the joint. They demonstrated that this treatment can ameliorate both gait changes and OA joint pathology in rats.	Han Z, Bai L, Zhou J, et al. Nanofat functionalized injectable super-lubricating microfluidic microspheres for treatment of osteoarthritis. Biomaterials. 2022;285. doi:10.1016/j.biomaterials.2022.121545
Mice unknown	M	8 weeks	8 weeks	Sham operated vehicle controls	CDK8 over expression (OE CDK8) 10 µl lentivirus (LV-CDK8) intraarticularly injected 2 days PI CDK8 silencing group (sh-CDK8) 10 µl adeno-associated virus (AAV-sh-CDK8) intraarticularly injected 2 days PI Drug therapy 10 µl CDK8-IN-6 (5mg/kg) in DMSO administered 2x/week intraarticularly starting 1 week PI	von Frey and histology was performed blinded				von Frey -- Overexpression animals had increased sensitivity compared to the DMM vehicle 8 weeks PI. -- Silenced animals had no differences between any of the groups. -- CDK8-IN-6 treatment had significantly decreased sensitivity compared to DMM at 8 weeks PI.				Knee hyperalgesia (PAM) -- Overexpression animals had increased sensitivity compared to the DMM vehicle 8 weeks PI. -- Silenced animals had significantly decreased sensitivity compared to DMM at 8 weeks PI. -- CDK8-IN-6 treatment significantly reduced sensitivity at 8 weeks PI compared to DMM vehicles.			OARSI scoring -- Overexpression animals had significantly worse joint pathology at 8 weeks PI compared to DMM vehicle controls. -- Silenced animals had significantly decreased joint pathology compared to DMM at 8 weeks PI. -- CDK8-IN-6 treatment significantly reduced OARSI scores at 8 weeks PI compared to DMM vehicles.	In this article, the researchers investigated if CDK8 activates the senescence-associated secretory phenotype (SASP) and promotes OA. They found that overexpressed animals had both increased joint pathology and sensitivity in evoked pain measures. CDK8-silenced and drug-treated animals had improved OARSI scores and reduced sensitivity via knee hyperalgesia at 8 weeks PI. CDK8 and NF-kB co-regulat…	Lin Z, Xu Y, Jiang H, et al. CDK8 mediated inflammatory microenvironment aggravates osteoarthritis progression. J Adv Res. Published online 2025. doi:10.1016/j.jare.2025.01.017
Mice C57BL/6	M	12 weeks	8 weeks	Sham operated vehicle controls	Subcutaneous injections of cannabinoids near the knee every other day (CBD) oil 20 mg/kg/day (CBG) oil 10 mg/kg/day + 10 mg/kg/day CBD		Open field analysis -- Activity Monitor: Med Associates 30-minute tests parameters: distance traveled, ambulatory time, ambulatory counts, ambulatory episodes, resting time, average velocity -- There were no differences in behavior/mobility for any of the measured parameters for any of the groups at 8 weeks PI	Footprint analysis -- Parameters: stride, stance, sway -- At weeks 2-8, CBD oil ameliorated differences in gait seen in the DMM animals to the equivalent of the sham for stance and stride. Gait protection was also seen at weeks 6 and 8 for sway distance. -- At weeks 2, 6, & 8, CBG oil ameliorated differences in gait seen in the DMM animals to the equivalent of the sham for stance and stride. Gait…		von Frey -- At weeks 2 and 4 PI, there is an early protective effect with significant decreases in sensitivity compared to the vehicle for both treatments.		Acetone test (cold) -- A drop of acetone is placed on the plantar surface of the hind paw, and the total time to evoked behaviors (licking, flinching, scratching, and paw elevation) is recorded over 1 minute. -- At 8 weeks PI, both treatments significantly reduced sensitivity to the cold.					Histological staining and scoring -- Synovial thickness is equivalent to the sham and significantly better than the vehicle controls at 8 weeks PI for both treatments. -- CBG oil significantly reduced changes from sham for measures of calcified cartilage area, total osteocyte number, matrix-producing chondrocyte number, and % MMP13 fluorescence area.	The study looked at the effects of cannabinoids on reducing pain and OA joint degeneration. They found that evoked pain was reduced by both CBD and CBG in the early stages of injury (weeks 2-4) but not 6-8. Cold sensitivity was reduced with both treatments at week 8 PI. Behavioral mobility did not change between any of the groups at week 8. Gait was protected by both groups, but had significantly…	Karuppagounder V, Chung J, Abdeen A, et al. Therapeutic Effects of Non-Euphorigenic Cannabis Extracts in Osteoarthritis. Cannabis Cannabinoid Res. 2023;8(6):1030-1044. doi:10.1089/can.2021.0244
Mice C57BL/6	M	10 week	16 weeks	IgG isotype control	ADAMTS5 mAb (TS5) injections 1x/week (10 mg/kg in 100 µl) starting 4 weeks PI (or isotype control)	von Frey and histology was performed blinded				von Frey -- TS5 treatment significantly reduced sensitivity weeks 7-11 PI compared to the DMM and isotype controls.							Histological staining and scoring -- At 16 weeks PI TS5 treatments significantly reduced joint pathology from DMM as seen in both tibial and femoral cartilage degeneration and osteophyte width scores.	This study looked at the effect of blocking ADAMTS5 on OA pain and pathology after OA development had begun. They found that after 12 weeks of treatment, but not 4 that OA joint pathology was significantly reduced, and that there was a temporary reversal in evoked pain measured by von Frey between weeks 7-11, but after that, there was no pain protection.	Miller RE, Tran PB, Ishihara S, Larkin J, Malfait AM. Therapeutic effects of an anti-ADAMTS-5 antibody on joint damage and mechanical allodynia in a murine model of osteoarthritis. Osteoarthritis Cartilage. 2016;24(2):299-306. doi:10.1016/j.joca.2015.09.005
Mice FVB/N	M	12 week	14 weeks	Sham operated PBS injected	Repeated intraarticular injections (2, 7 and 28 days PI) with 5 µl of leukocyte rich platelet rich plasma (LR-PRP) or leukocyte poor (LP-PRP)	Histology was assessed blinded					Hot plate -- 55ºC for 45 seconds, recorded latency to hind limb flicking or licking -- Starting at week 5 and continuing to week 13 PI, LR-PRP significantly decreased sensitivity to heat compared to the PBS group.						OARSI scoring -- Neither PRP treatment significantly reduced OARSI scores at week 14 PI.	This study examined the pathological and pain-reducing properties of PRP. They used both leukocyte-rich and leukocyte-poor PRP to see if there were differences between the two types. They found no significant joint pathology protection with either PRP group, but LR-PRP did significantly reduce sensitivity to evoked pain via thermal hyperalgesia.	Jayaram P, Liu C, Dawson B, et al. Leukocyte-dependent effects of platelet-rich plasma on cartilage loss and thermal hyperalgesia in a mouse model of post-traumatic osteoarthritis. Osteoarthritis Cartilage. 2020;28(10):1385-1393. doi:10.1016/j.joca.2020.06.004
Rats Wistar	F	8-10 months	40 days	Sham operated Vehicle controls Injured untreated	Intraarticular injections with 200 µM GYY-4137 (slow release Hydrogen sulfide) in 50 µl of saline or saline 7 days PI	Histology was assessed blinded							Rotarod -- 30 rpm for 300 seconds. Recorded time to first fall and number of falls -- Hydrogen sulfide treated animals fell significantly less at day 40 PI than both DMM controls. They also had significantly increased time on the rod at days 15 and 40 PI from both DMM controls.				OARSI scoring -- At day 40 PI, the hydrogen sulfide-treated group had significantly reduced OARSI scores from both controls in the medial femoral condyle; however, the medial tibial plateau only had a significant reduction from the uninjected control. Treatments were not equivalent to the shams.	This paper examines the effect of slow-release hydrogen sulfide on reducing oxidative stress/damage and the effect on joint pathology and animal mobility. The researchers utilized female rats and saw reductions in OARSI scores on day 40 PI for both the medial femoral condyle and the tibial plateau. Additionally, hydrogen sulfide-treated animals were able to stay on the rotarod longer and had fewe…	Vaamonde-García C, Burguera EF, Vela-Anero Á, et al. Intraarticular administration effect of hydrogen sulfide on an in vivo rat model of osteoarthritis. Int J Mol Sci. 2020;21(19):1-19. doi:10.3390/ijms21197421
Mice C57BL/6	M	10 weeks	12 weeks	Sham operated DMM saline	Intra-articular injections of prolonged-release intra-articular (IA)- dexamethasone (Dex)-loaded thermo-sensitive hydrogel (DLTH) with 1mg/kg of Dex 1x/week from week 2-7 PI.	Histology was assessed blinded					Hot plate -- 55ºC for 45 seconds. Recorded time to withdrawal. -- Starting at week 4 PI, the DLTH treatment significantly reduced sensitivity to heat compared to the vehicle DMM animals. This effect was seen through week 12, but the treated animals were not equivalent to the sham animals.						OARSI scoring -- At week 12 PI, the DLTH animals had significantly decreased OARSI scores compared to the saline DMM, but we're not equivalent to the shams. -- Synovial hyperplasia and inflammation were significantly decreased in the DLTH-treated animals compared to saline DMM animals at week 12 PI.	Dexamethasone can be used as a potent anti-inflammatory and pain-relieving drug, but its effects are short-lived. Here are the authors looked at extending its life and release via hydrogels. They showed decreased joint pathology via synovitis and OARSI scores in DLTH compared to the saline DMM group. The DLTH animals also had significant reductions in heat sensitivity compared to the saline DMM a…	Wang QS, Xu BX, Fan KJ, Fan YS, Teng H, Wang TY. Dexamethasone-loaded thermo-sensitive hydrogel attenuates osteoarthritis by protecting cartilage and providing effective pain relief. Ann Transl Med. 2021;9(14):1120-1120. doi:10.21037/atm-21-684
Mice Crtac1+/+ (WT) Crtac1-/- (KO) C57BL/6 background	F&M	10 weeks	16 weeks	Sham operated	Knockout mice	Histology was assessed blinded		DigiGait — Treadmill speed 30cm/sec — Parameters: Break time, paw area, paw angle, midline distance — At 16 weeks PI female KO animal had a gait that was more consistent with the contralateral limb and significantly better than the WT animals for all measures.									Histological staining and scoring — At 8 weeks PI, there were no significant differences in joint pathology for either WT or KO mice. When considering both sexes. — At 16 weeks, PI female KO mice had significantly lower articular cartilage and osteophyte scores than WT animals.	This study demonstrated that cartilage acidic protein 1 (CRTAC1) is an important driver in OA in female animals. The researchers utilized Ctrac1-/- and +/+ (WT) animals to determine the importance of the protein in regulating OA. In male animals. They found no difference in gait or histology. At 16 weeks PI, the KO female animals had significantly less joint pathology and a gait that more closely…	Xianpeng G, Susan YR, Kelly T, Ruirui S, Kohtaro T, Antonios OA. Sex-specific protection of osteoarthritis by deleting cartilage acid protein 1. PLoS One. 2016;11(7). doi:10.1371/journal.pone.0159157
Mice C57BL/6 Also used Sprague-Dawley (SD) rats but modified DMM surgery	M	10 weeks	20 weeks	Sham operated	Not treated, but some animals were given a modified DMM surgery that did not completely transect the meniscus.	experimenters were blinded to the treatments for the study durration			Static incapacitance meter (Linton) — 10-week-old DMM mice exhibit significant differences from shams in weight-bearing asymmetry starting at week 13 and through week 16 (end time point). — Even up through week 20 PI, the modified DMM surgery did not elicit weight-bearing asymmetry. — Area under the curve tests show that the DMM animals have significantly increased weight-bearing asymmetry compar…								Histological staining and scoring -- At 16 weeks, PI DMM mice had significant joint pathology and synovitis compared to shams. Both traditional and modified DMM animals had significant joint pathology.	This study aimed to develop a slower progressing OA model than the standard or traditional DMM surgery. They utilized a modified DMM surgery in both mice and rats (SD). The traditional DMM surgery in the mice showed a significant weight-bearing asymmetry starting at week 13 PI compared to the sham. The modified DMM surgery did not provide significant differences in weight-bearing asymmetry. There…	Gowler PRW, Mapp PI, Burston JJ, Shahtaheri M, Walsh DA, Chapman V. Refining surgical models of osteoarthritis in mice and rats alters pain phenotype but not joint pathology. PLoS One. 2020;15(9 September). doi:10.1371/journal.pone.0239663
Mice C57BL/6 Adamts5-/- (KO)	M	10 weeks	16 weeks	Sham operated naive baseline	Adamts5 KO	Microglia and histopathology assessments were blinded				von Frey — WT animals have mechanical allodynia present at 4 weeks PI and maintained to week 16 PI. — Adamts5 KO animals did not exhibit mechanical allodynia.					Microglia assessment — tested for activated microglia in the central nervous system — WT mice had significant upregulation of activated microglia at both weeks 8 and 16 PI in comparison to the naive and sham animals. — Adamts5 KO mice did not have an increase in activated microglia.			This study looked at the accumulation of activated microglia in the central nervous system as potential indicators of increased pain in OA, and the effect of ADAMTS5 in activating these cells. WT DMM animals had mechanical allodynia and more activated microglia at weeks 8 and 16 PI, while the Adamts5 KO DMM animals did not exhibit mechanical allodynia or have more activated microglia than naive m…	Tran PB, Miller RE, Ishihara S, Miller RJ, Malfait AM. Spinal microglial activation in a murine surgical model of knee osteoarthritis. Osteoarthritis Cartilage. 2017;25(5):718-726. doi:10.1016/j.joca.2016.09.007
Mice_x000D_C57BL/6	M	12 weeks	12 weeks	Sham operated vehicle control	Single intraarticular injection of Phlpp1 inhibitor (NCS 117079) 4µM 7 weeks PI	Histology was assessed blinded	Open field analysis — VersaMax activity monitors 20-minute tests — Parameters: Distance traveled, time performing large ambulatory movements, resting time — At 12 weeks PI, saline animals had significantly less ambulatory time and distance traveled and more resting time than the inhibited animals. Inhibited animals maintained similar behavior/mobility to the sham animals.			von Frey — At 12 weeks PI inhibited animals had significantly less sensitivity than saline animals.							OARSI scoring -- Inhibited animals had significantly reduced joint pathology at 12 weeks PI compared to the saline group.	This article examined the effect of a Phlpp1 drug NCS (117079) on slowing the development of PTOA. Mice were injected with the drug 7 weeks PI after the OA started to develop and had reduced pain scores and protected mobility at 12 weeks PI. They also had joint protection in comparison to the saline-treated animals.	Hwang SM, Feigenson M, Begun DL, et al. Phlpp inhibitors block pain and cartilage degradation associated with osteoarthritis. Journal of Orthopaedic Research. 2018;36(5):1487-1497. doi:10.1002/jor.23781
Mice C57BL/6 IFN-γR1-/- (KO)	M	10 weeks	12 weeks	Sham operated	Knockout	Histology was assessed blinded				Von Frey — At weeks 9 and 12 PI, WT and KO animals had significantly increased sensitivity compared to the sham animals.				Knee hyperalgesia (PAM) — 50g/s max 500 g for 30 s — At weeks 7, 9, and 12 PI, WT and KO animals had significantly increased sensitivity compared to the sham animals.			OARSI scoring — KO animals had significantly worse OARSI scores and synovitis at week 12 PI than WT animals.	This study examined the effect of interferon gamma (IFN-γR1) on OA development. IFN-γR1-/- mice developed significantly worse OARSI scores than WT DMM animals at W 12 PI and had similar pain phenotypes compared to WT animals.	Kim JR, Hong BK, Pham THN, Kim WU, Kim HA. Interferon-gamma signaling promotes cartilage regeneration after injury. Sci Rep. 2024;14(1). doi:10.1038/s41598-024-58779-0
Mice XBPI KC,XBPI cartilage specific KO mice XBP1+/+ — — it is not clear if these animals had bilateral DMM	M	8 weeks	12 weeks	+/+ mice overexpression (one-circUbqln1) PBS	KO mice — Injections with si-circUbqln1 weekly injections of circUbqln1 lentivirus for 4 weeks	na		Cat Walk — Parameters: Mean intensity, swing speed, swing time, step cycle — The gait was different in both limbs in the si group for all 4 measures than it was from the DMM controls and OE animals at 12 weeks PI.									OARSI scoring — demonstrated a different gait than the DMM or overexpression animals. At week 8, the KO mice temporarily have worse degeneration than the +/+ mice.	This paper looked at the effects of circular RNAs on reducing OA. Animals with KO of xBP1 had increased joint degradation, but treatment with si0CircUbqln1 reduced joint degradation and demonstrated a different gait than the DMM or overexpression animals.	Feng N, Ye Y, Pan Y, et al. The circUbqln1, regulated by XBP1s, interplays with 14–3–3ζ to inhibit collagen synthesis and promote osteoarthritis by controlling PRODH activity and proline metabolism. J Adv Res. Published online December 1, 2024. doi:10.1016/j.jare.2024.01.007
Mice C57BL/6	M	8-10 weeks	16 weeks	Sham operated	Not treated but did DMM surgery with naked eye or stereomicroscope	Histology and behavioral tests were performed blinded		Gait analysis — Parameters: % mean intensity, % print area, % swing speed, % duty cycle — % mean intensity, % print area, and % duty cycle show significantly less deviation in the microscope group from weeks 8-14 PI. The % print area also had significantly less deviation at week 16 PI in the microscope group.	Static weight bearing — In comparison to the sham-operated group, both DMM techniques exhibited weight-bearing differences between the hind limbs from week 8-16 PI. The naked eye group tended to be more variable than the microscope group.	von Frey — In comparison to the sham-operated group, both DMM techniques exhibit increased sensitivity in week 8-16 PI. The naked eye group tended to be more variable than the microscope group.							OARSI Scoring — OARSI scores were significantly worse in both DMM groups than in the sham group at week 16 PI. The microscope group had significantly less variability on the medial side than the naked eye group.	The authors examined the differences between using a stereomicroscope or the naked eye to perform the DMM surgery. They found that both models produce slow-progressing DMM and changes in pain behavior and gait. Their results demonstrated less variability between the animals with the visually assisted surgical animals than the naked eye group. The differences were consistently less for both functi…	Hu W, Lin J, Wei J, et al. Modelling osteoarthritis in mice via surgical destabilization of the medial meniscus with or without a stereomicroscope. Bone Joint Res. 2022;11(8):518-527. doi:10.1302/2046-3758.118.BJR-2021-0575.R1
Mice_x000D_C57BL/6	M	10 weeks	16 weeks	Uninjured	Not treated, either unilateral DMM injury or bi-lateral DMM injury	gait analysis and histology were conducted blinded		Catwalk — Parameters: velocity, paw print area, paw print intensity, stance phase, swing phase, swing speed, and duty cycle — Only the left hind paw (compensatory limb) is significantly different from the other groups in the unilateral DMM. The bi-lateral injury seems to even out gait changes.									OARSI Scoring — At 16 weeks PI, both unilateral and bilateral DMM injuries produce significant joint degeneration in comparison to the un-operated controls.	This article examines the gait and histology of animals after either a unilateral or bilateral DMM injury. Histology showed similar OARSI scores for both knees with the bilateral surgery and the injured knee with the unilateral surgery. Interestingly, gait analysis showed an altered paw area on the contralateral limb for the unilateral DMM animals in comparison to the bilateral and un-operated gr…	Fouasson-Chailloux A, Dauty M, Bodic B, et al. Posttraumatic Osteoarthritis Damage in Mice: From Histological and Micro–Computed Tomodensitometric Changes to Gait Disturbance. Cartilage. 2021;13(2_suppl):1478S-1489S. doi:10.1177/19476035211053821
Mice C57BL/6	unknown	12 weeks	10 weeks	Sham operated	No treatment just DMM	Histology was assessed blinded		Catwalk — Parameters: Log Paw Intensity — Gati analysis demonstrated a significant difference between the DMM and the sham animals at week 10 PI for both the injured and the contralateral limb.									OARSI Scoring — As early as 2 weeks PI the DMM animals start to show signs of joint degeneration in the medial tibia plateau. The medial tibia plateau and the medial femoral condyle are also significantly worse than the sham at weeks 5 and 10 PI.	This article demonstrated that DMM injury shows gait changes in both the contralateral limb and the injured limb at week 10 PI and that histological changes start to appear on the medial side at week 2 PI and get progressively worse as time progresses.	Fang H, Huang L, Welch I, et al. Early Changes of Articular Cartilage and Subchondral Bone in The DMM Mouse Model of Osteoarthritis. Sci Rep. 2018;8(1). doi:10.1038/s41598-018-21184-5
Mice C57BL/6	unknown	10 weeks	8 weeks	Sham operated vehicle controls	Intraarticular injection 1x/week with 2.5 mg/kg U50,488H	Histology was assessed blinded					Hot Plate — 55ºC for max 45 seconds — Treatment with U50,488H significantly decreased sensitivity to heat at 8 weeks PI.						OARSI Scoring — Treatment with U50,488H significantly reduces the OARSI scores in the medial compartment from the DMM at 8 weeks PI.	This study looked at the effects of Kappa opioid receptors (KORs) on reducing OA. KORs inactivate STAT3 and decrease OA. At 8 weeks PI, KOR agonist U50,488H significantly reduced the OARSI scores and sensitivity to heat.	Liu H, Huang R, Zhuo Z, et al. Activation of kappa opioid receptor suppresses post-traumatic osteoarthritis via sequestering STAT3 on the plasma membrane. Cell Communication and Signaling. 2024;22(1). doi:10.1186/s12964-024-01709-4
Mice C57BL/6	F&M	10 weeks	20 weeks	Sham operated	Intraperitoneally 5x/week starting at week 5 PI with 0.5 or 1.0 mg/kg of capsazepine (CPZ)	assays performed blinded			Static incapacitance testing -- Both males and females exhibited significant differences in weight-bearing, with less weight on the injured limb from weeks 2-20. -- At 8 and 10 PI, the male mice had a significant improvement in weight-bearing symmetry than untreated animals when given CPZ. Females did not exhibit different pain behaviors when treated.	von Frey -- From weeks 2-20 males had significantly increased sensitivity to von Frey, while females only had significant increases in sensitivity from weeks 2-12 and 16 PI. -- The drug treatment did not show any effect or reducing pain when measured by von Frey.			Rotarod -- 0-40 rpm for max 300 seconds -- Males and female animals had significantly decreased time on the Rotarod at week 20 compared to the shams.				OARSI scoring -- The lateral side does not show much joint degeneration. -- Starting at week 4, male mice show significant joint pathology on the medial side compared to the shams. Females show significant pathology in comparison to the shams starting at week 8 PI. Pathology gets progressively worse as time proceeds. It is not until week 20 PI that males have significantly worse joint pathology t…	This paper looked at the differences between male and female mice regarding joint degradation and behavior/pain. They also examined the effect of a TRPV1 receptor agonist CPZ, to reduce pain and joint degradation. They found that male mice have joint pathology sooner than female mice. Joint pathology was similar from weeks 8-16, but at week 20 PI, the males had significantly worse joint pathology…	Hwang HS, Park IY, Hong JI, Kim JR, Kim HA. Comparison of joint degeneration and pain in male and female mice in DMM model of osteoarthritis. Osteoarthritis Cartilage. Published online 2021. doi:10.1016/j.joca.2021.02.007
Mice PAR2+/+ (WT) PAR2-/- (KO) on C57BL/6 background	M	8-12 weeks	4 weeks	Sham operated	KO mice	Histology was assessed blinded			Dynamic weight bearing -- Recorded for 5 minutes, minimum of 2 minutes utilized. Parameters: load on the front paws and the % of time spent on the front paws -- +/+ mice had increased weight on the front paws compared to the KO mice, shown in load on front paws. Stats were not shown								OARSI scoring -- WT mice had significantly increased joint pathology at week 4 PI compared to sham. -- PAR2 KO mice had significantly less joint pathology at week 4 than +/+ mice.	This paper examined the effect of protein-activated receptor 2 (PAR2) on OA. They utilized a gene KO model to test the effect. They found that the KO animals had significantly less joint pathology at 4 weeks PI than +/+ animals, and that the KO animals also had decreased weight on their front paws, indicating less pain in the hind injured limb.	Huesa C, Ortiz AC, Dunning L, et al. Proteinase-Activated receptor 2 modulates OA-related pain, cartilage and bone pathology. Ann Rheum Dis. 2016;75(11):1989-1997. doi:10.1136/annrheumdis-2015-208268
Mice C57BL/6 miR-204/-211 double knockouts (dKO)	M	8 weeks	12 weeks	sham operated vehicle controls	intraarticular injections 1x/week from weeks 2-12 PI with 1mg/kg of dexamethasone (Dex) or Dexamethasone-liposomes (Dex-lips)	von Frey was performed blinded				von Frey -- Treatment with Dex-Lips significantly decreased sensitivity to von Frey compared to the vehicles and Dex groups. However, this was not to the effect of the shams. Timepoint PI unknown							OARSI scoring -- Both surgical groups had significant joint degeneration seen in OARSI scores and synovitis scores compared to the shams at week 12 PI. The dKO shams also have significantly increased scores compared to WT shams.	This article looked at the effects of miR-204/- 211 double knock-out (dKO) and the efficacy of intra-articularly injected Dexamethasone Liposomes (Dex-Lips) on OA. The WT and dKO mice had significant joint pathology at week 12 PI, and the dKO sham animals had significantly worse scores than the WT shams. Treatments with Dex-Lips reduced evoked pain.	Teng H, Chen S, Fan K, et al. Dexamethasone Liposomes Alleviate Osteoarthritis in miR-204/-211-Deficient Mice by Repolarizing Synovial Macrophages to M2 Phenotypes. Mol Pharm. 2023;20(8):3843-3853. doi:10.1021/acs.molpharmaceut.2c00979
Rats Sprague-Dawley (SD)	M	12 weeks	12 weeks	Sham operated saline control	Intraarticular injections 4 weeks PI saline 10mg/ml alendronate hyaluronic acid conjugait (ALN-HA) 10 mg/ml HA	assays performed blinded				von Frey -- Starting at 1 week PI, the DMM animals had increased sensitivity. At week 12 PI, DMM animals had significantly increased sensitivity, and the ALN-HA treatment significantly reduced sensitivity compared to the saline and HA treatment.							OARSI scoring -- At week 12 PI, the DMM animals had significantly worse joint pathology than the shams. Treatment with ALN-HA and HA significantly reduced degeneration from controls.	This study used an alendronate-hyaluronic acid (ALN-HA) therapeutic to improve joint pathology and pain in DMN rats. The conjugaitd ALN-HA was found to improve evoked pain compared to the control and the HA treatment, while both HA and ALN-HA improved joint pathology. ALN-HA decrease cartilage and bone turnover CTX-1 and diminished bone reabsorption in OA.	Scanu A, Luisetto R, Pavan M, et al. Effect of intra-articular injection of a hyaluronic acid-alendronate conjugait on post-traumatic osteoarthritis induced by destabilization of the medial meniscus in rats. Sci Rep. 2023;13(1). doi:10.1038/s41598-023-46965-5
Mice C57BL/6	M	9 weeks	12 weeks	Sham operated naïve	intraperitoneal injections 3x/week starting day 1 PI with 50 or 100 mg/kg 4-octyl itaconate (4-OI)	von Frey and histology was performed blinded	Open field testing (EthoVision XT 11) -- 30 minute tests Parameters: travel distance, average speed, active time, and motion trail -- Starting at week 4, treatment with 4-OI ameliorated behavior/mobility changes seen in the DMM animals, equivalent to shams, for both distance traveled and average speed. The other perimeter are not shown.			von Frey -- The 4-OI treatment with either dose closely matched the she animals for the entire course of the test. The sensitivity was significantly reduced by treatment, but it is not shown exactly when this difference was observed.							Synovitis scores -- At 12 PI treatment with 4-OI significantly reduced synovitis compared to DMM and was equivalent to the shams.	This article demonstrated that 4-octyl itaconate (4-OI) acts on OA by reducing the transcription levels of multiple genes associated with monocyte/macrophage chemotaxis, inflammation and pain, and fibrosis in synovial cells. This therapeutic has a broader range than drugs targeting single chemokine and likely has a greater effect because of its broader range. The treatment with 4-OI ameliorated s…	Tang YZ, Chen W, Xu BY, He G, Fan XC, Tang KL. 4-Octyl itaconate inhibits synovitis in the mouse model of post-traumatic osteoarthritis and alleviates pain. Chinese Journal of Traumatology - English Edition. Published online January 1, 2024. doi:10.1016/j.cjtee.2024.10.001
Mice C57BL/6	M	12 weeks	8 weeks	sham operated standard rodent chow diet	ketogenic diet (KD) after DMM	na				ALGOmeter, SMALGO pressure-based analgesiometer -- KD showed no difference between shams and DMM across time or between the diets. Compared to the standard chow animals, the KD groups had increased sensitivity. When combining the DMM and sham animals, the KD group was very similar to baseline. -- The displayed stats are difficult to pinpoint exactly what they are comparing here							OARSI Scoring -- At week 8 PI, KD animals had worse joint pathology seen in OARSI scores and synovitis, than the standard chow animals.	KD promotes inflammation in mice. Both KD sham and DMM animals had increased sensitivity to mechanical allodynia/evoked pain, but when combined, they were relatively close to baseline measures. Joint pathology scores showed increased degeneration in the DMM KD animals compared to the DMM standard chow animals.	Dyson G, Barrett M, Schlupp L, et al. Ketogenic Diet-Associated Worsening of Osteoarthritis Histologic Secerity, Increased Pain Sensitivity and Gut Microbiome Dysbiosis in Mice. ACR Open Rheumatol. 2025;7(1). doi:10.1002/acr2.11794
Mice C57BL/6 pyruvate dehydrogenase kinase (PDK) 2 KO	M	12 weeks	8 weeks	sham operated	pyruvate dehydrogenase kinase (PDK) 2 knockout	Histology was assessed blinded			Static incapacitance tester -- At week 6-8 PI, the ko animals exhibited significantly decreased sensitivity compared to the WT animals. Pain levels were not decreased to the levels of shams.	von Frey -- At week 6-8 PI, the ko animals exhibited significantly decreased sensitivity compared to the WT animals. Pain levels were not decreased to the levels of shams.	Hot plate -- At week 6-8 PI, the ko animals exhibited significantly decreased sensitivity compared to the WT animals. Pain levels were not decreased to the levels of shams.						OARSI scoring -- At week 8 PI, both DMM groups had significant joint degeneration compared to shams, but the KO animals had less than the WT animals.	Increased oxidative phosphorylation reduces reactive oxygen species and senescence. The authors tested whether inhibition of pyruvate dehydrogenase kinase (PDK) 2, which affects the metabolic flexibility, would reduce OA and OA-related pain. They showed that KO animals had decreased joint pathology at week 8 PI and decreased pain starting at week 6 PI. The KO animals were not rescued to the level…	Han J, Kim YH, Han S. Increased oxidative phosphorylation through pyruvate dehydrogenase kinase 2 deficiency ameliorates cartilage degradation in mice with surgically induced osteoarthritis. Exp Mol Med. Published online February 1, 2025. doi:10.1038/s12276-025-01400-9
Rats Sprague-Dawley (SD)	M	6 weeks	6 weeks	Sham operated overexpression negative control adeno-associated virus (AAV) (OE-NC) knockdown negative control AAV (KD-NC)	Intraarticular injection with AAV 20 µL at 2 weeks PI Overexpression Thioredoxin-interacting protein (TXNIP) AAV (OE-TXNIP) knockdown TXNIP AAV (KD-TXNIP)	na				unknown mechanical pain -- The KD-TCNIP injection helped reduce mechanical pain; the stats are not clear when this happened.	unknown thermal sensitivity -- Thermal sensitivity did not change from shams for most groups, including untreated DMM. However, the KD-NC animals had increased sensitivity at some point. Again stats are not clear.						OARSI scoring -- At 6 weeks PI, DMM animals had significant joint pathology compared to shams. KD-TXNIP treatment significantly reduced joint pathology compared to KD-NC. Additionally, the OE-TXNIP animals had significantly worse joint pathology than the OE–NC control.	This study investigaitd the role of Thioredoxin-interacting protein (TXNIP) in activating the NLRP3 inflammasome through the pyroptosis pathway in an OA rat model. They found that overexpression increased joint pathology scores, while knockdown reduced joint pathology scores. Additionally, knockdown rats had decreased mechanical sensitivity.	Altahla R, Tao X. Thioredoxin-Interacting Protein’s Role in NLRP3 Activation and Osteoarthritis Pathogenesis by Pyroptosis Pathway: In Vivo Study. Metabolites. 2024;14(9):488. doi:10.3390/metabo14090488
Rats Wistar	M	12 weeks	4 weeks	sham operated unoperated controls	electro acupuncture 3x/week starting after DMM for 4 weeks -- locations: ST36-LR8 (KOA+LR8), or ST36-Ex-LE2 (KOA+Ex-LE2)	behavior and assays assessed by blinded individuals							rotarod -- 60mm, speed from 5-40rpm over 60 seconds, and time spent on the rod was measured -- At weeks 2-4, the animals had significantly decreased rotarod time. The KOA+Ex-LE2 treatment ameliorated this. KOA+LR8 group only had statistical improvements at weeks 2 and 4.				OARSI scoring -- At week 4 PI, the DMM animals had significantly increased short-term pathology compared to the control/shams. The KOA+EX–LE2 had significantly decreased scores compared to the DMM	The authors looked at the effects of electroacupuncture (EA) at specific locations to reduce joint degeneration and improve functional mobility. They found that the EA at certain locations was able to reduce OARSI scores and improve time on the rotarod. They determined that the effectiveness of the electroacupuncture was related to the levels of ADAMTS5.	Chuluunbat O, Ikemoto H, Okumo T, Adachi N, Hisamitsu T, Sunagawa M. Electroacupuncture Inhibits Cartilage Degeneration in a Rat Knee Osteoarthritis (KOA) Model by Suppressing ADAMTS5 Expression. Cureus. 2024;16(11):e73736. doi:10.7759/cureus.73736
Mice C57BL/6	M	21-25 weeks	8 weeks	Sham operated vehical control	daily intraperitoneal injections of Epigallocatechin 3-gallate (EGCG) at 25mg/kg for 4 or 8 weeks	open field tests performed blinded	Open field analysis -- 6-minute test sessions, video recorded, distance traveled, and number of rears manually tracked by two independent observers -- Distance traveled and rearing were decreased between the sham and DMM vehicles. EGCG DMM animals had decreased distance traveled compared to DMM vehicles at week 8 PI.			von Frey -- von Frey showed increased sensitivity between the shams and the DMM vehicles and no significance between the DMM treatments at week 8 PI.							OARSI scoring -- At weeks 4 and 8 PI, vehicle controls had increased OARSI scores compared the treatment. EGCG treatment significantly reduce the joint pathology compared to the vehicles.	This article looks at the effects of green tea Epigallocatechin 3-gallate (EGCG), on reducing OA. They found it moderately effective up to eight weeks PI in older mice. The OARSI scores were reduced from the vehicle DMM animals at weeks 4 and 8 PI. The distance traveled in an open field test was also ameliorated by treatment from the DMM vehicle but no other pain/behavior measures showed statisti…	Leong DJ, Choudhury M, Hanstein R, et al. Green tea polyphenol treatment is chondroprotective, anti-inflammatory and palliative in a mouse posttraumatic osteoarthritis model. Arthritis Res Ther. 2014;16(1). doi:10.1186/s13075-014-0508-y
Mice C57BL/6	M	12 weeks	8 weeks	Sham operated	intraperitoneal injections 1x/week with 50ng/g of recombinant mouse Milk fat globule epidermal growth factor 8 (rmMFG-E8)	Histology was assessed blinded		Footprint analysis -- Parameters: right hindpaw stride length, right-left hindpaw distance, and base of support (BOS) hindpaws -- At 8 weeks PI, DMM animals had significantly impacted gait for all 3 measures. -- The rmMFG-E8 treatment ameliorated these differences.									OARSI scoring -- At 8 weeks PI DMM animals had significantly worse OARSI scores than shams. -- Treatment with rmMFG-E8 ameliorates joint pathology seen in the DMM but not to the level of the shams.	The authors looked at the potential for milk fat globule protein (MFG-E8) to reduce OA pain and joint pathology. MFG-E8 helps clear apoptotic cells and reduce inflammation. Treatment with recombinant MGF–E8 demonstrated improvements in gait and histology.	Gao Y, Feng J, Chen Q, Wang Z, Yang Z. Milk fat globule-epidermal growth factor 8 exerts anti-osteoarthritis effects by inhibiting apoptosis and inducing autophagy in mouse chondrocytes. Biochem Biophys Res Commun. 2024;741. doi:10.1016/j.bbrc.2024.151022
Rats Wistar	M	10 weeks	6 weeks	Sham operated	Bioigito administered in food, either starting at time of injury (week 0) or 3 weeks post injury (week 3)	na		treadmill running -- Parameters: Maximum running speed -- At 2 weeks PI treatment with Bioigito significantly increased running speed from baseline and shams. At week 6 PI the DMM untreated group showed significant decreases and running speed compared to shams, but was still faster than baseline.									OARSI scoring -- At 6 weeks PI the DMM group but not the Boioigito groups had significantly worse OARSI scores than the shams.	Looked at the effect of a traditional Japanese medicine Boiogito, on reducing OA. Treatment did not conclusively reduce OA. Running speed was increased from baseline and shams in the week 0 treatment group. The 3-week and untreated animals also had significant increases in running speed from baseline throughout the study, although not significant. Only the untreated DMM group had significantly in…	Izukashi K, Okumo T, Tatsuo T, et al. Early Intervention With Boiogito to Suppress Knee Osteoarthritis Progression: An Experimental Approach Using a Medial Meniscus Instability Rat Model. Cureus. Published online January 12, 2025. doi:10.7759/cureus.77311
Mice C57BL/6	M	6-10 weeks	12 weeks	Baseline normal diet	Intraperitoneal injection of 5 or 25mg/kg anti-CCL17 (B293) mAb 2x/ week, starting at 9 weeks PI for normal diet and 7 weeks PI for high-fat diet	Histology was assessed blinded			Static incapacitance testing -- In normal diet animals (treatment starting at week 9 PI), 5 and 25 mg/kg B293 reduced weight-bearing asymmetry weeks 10-12 PI. -- In the high-fat diet (treatment starting at 7 weeks PI), 5 and 25 mg/kg B293 reduced weight-bearing asymmetry weeks 8-12 PI.								OARSI scoring -- In the normal diet group, at week 12 PI, 5 or 25 mg/kg B293 significantly decreased joint pathology compared to isotype controls. Synovitis was not different. -- In the high-fat diet, at week 12 PI, 5 or 25 mg/kg B293 significantly decreased joint pathology compared to isotype controls. Synovitis was not different.	The authors utilized a neutralizing monoclonal antibody to block CCL17 and treat OA. CCL17 is a macrophage-stimulating molecule, and it promotes inflammation. The authors used increasing doses of anti-CCL17 monoclonal antibody (B293) to treat OA. They showed that 5 and 25 mg/kg of B293 reduced pain starting at 1 week post-treatment and decreased pathology compared to the isotype control.	Lee KMC, Lupancu T, Keenan SN, et al. Therapeutic blockade of CCL17 in obesity-exacerbated osteoarthritic pain and disease. PLoS One. 2025;20(1):e0317399. doi:10.1371/journal.pone.0317399
Mice C57BL/6 TNF⍺-/- (KO) IL-6-/- (KO)	M	10 weeks	8 weeks	Sham operated vehicle pulsed electromagnetic fields (PEMF)	PEMF treatment for 1hr/day 4x/week (duty ratio, 50%; pulse width, 6.67 ms; pulse wait, 6.67 ms) repeated at 75 Hz. The peak magnetic field intensity was 3.8 mT	investigators were not blinded, but the mice were blinded to the treatment				von Frey -- Starting at week 1 PI the DMM animals, regardless of genotype, exhibited significant increases in sensitivity to von Frey. Only the WT animals at week 8 PI had a significant reduction in sensitivity with PMF compared to DMM vehicles.							OARSI scoring -- At week 8 PI, WT DMM animals had significantly worse OARSI scores than shams in both the tibia plateau and the femoral condyle. Treatment with PEMF significantly reduced scores in WT animals. Both KO DMM groups also had significantly worse joint pathology than shams, but also had a significant reduction from WT DMM vehicles. -- Synovitis -- DMM animals in WT and IL-6 KO had signi…	The authors examined the effects of pulsed electromagnetic fields (PEMF) in reducing OA in 3 mouse strains. They found that the PEMF was only effective at reducing pain/behavior and joint pathology in WT animals. The IL-6 and TNF⍺ KO animals already have a non-significant decrease in pain, and exhibited a change with PEMF treatment. Joint pathology in the KO animals was also significantly decreas…	Yang X, Guo H, Ye W, Yang L, He C. Pulsed Electromagnetic Field Attenuates Osteoarthritis Progression in a Murine Destabilization-Induced Model through Inhibition of TNF-α and IL-6 Signaling. Cartilage. 2021;13(2):1665S-1675S. doi:10.1177/19476035211049561
Mice C57BL/6	M	8 weeks	10 weeks	Sham operated weekly intraarticular injections of 10 µL TGF-ß3 or tFNA starting 1 week PI	Weekly intraarticular injections of 10 µL Aptamer-Modified Tetrahedral Framework Nucleic Acid Synergized with TGF-β HM69-tFNA@TGF-β3 (HTT) starting 1 week PI	na		Catwalk -- Parameters: RH/LH % print area, RH/LH % Stress, RH/LH % swing speed -- All three measures demonstrate statistical changes between the sham and the vehicle controls for weeks 2-8. Additionally, the HTT treatment is significantly better than the vehicle, but it is not clear when this occurs.		von Frey -- von Frey results are shown as a table without stats in the supplementary. -- Text says that DMM animals had increased sensitivity to fibers, but treatments helped reduce sensitivity (no stats shown).							OARSI Scoring -- At week 6 and 10 PI, the HTT treatment significantly decreased OARSI scores compared to the vehicle or other controls.	The authors looked at the effects of Aptamer-Modified Tetrahedral Framework Nucleic Acid Synergized with TGF-β HM69-tFNA@TGF-β3 (HTT) on reducing OA by enhancing chondrogenic differentiation. They found that the HTT treatment significantly improved pain parameters, and it reduced OARSI scores relative to DMM or other therapies at weeks 6 and 10 PI.	Shi X, Chen H, Yang H, et al. Aptamer-Modified Tetrahedral Framework Nucleic Acid Synergized with TGF-β3 to Promote Cartilage Protection in Osteoarthritis by Enhancing Chondrogenic Differentiation of MSCs. ACS Appl Mater Interfaces. Published online September 25, 2024. doi:10.1021/acsami.4c12159
Mice C57BL/6	unknown	10 weeks	16 weeks	Sham operated	No treatment just DMM	na	"Open field testing (Photobeam Activity System) -- 30 minute tests. Parameters: foot level photobeam measured ambulation, 5cm high beam measure rearing. -- Starting at week 8 the DMM animals had decreased rearing and ambulation when compared to the amps. This was observed until week 16 PI."				Hot plate -- Temperature 55ºC for max 30 seconds -- Starting at week 8, the DMM animals had increased sensitivity to the hot plate compared to sham animals. This was observed until week 16 PI.						Nanoindentations in the medial and lateral tibia -- Medial tibia, DMM animals lost a significant amount of nanoindentations starting at week 4 PI, the lateral side did not have these pathological changes until week 8 PI.	This article just looked at DMM versus shams. It showed some pathological changes present at week 4 PI on the medial side, and changes started on the lateral side at week 8 PI. The 3 days after DMM, there were many different gene expression levels between the DMM and sham animals. Pain and behavioral changes started to emerge in the DMM animals at week 8 and continued until the study concluded, w…	Liao L, Zhang S, Zhao L, et al. Acute synovitis after trauma precedes and is associated with osteoarthritis onset and progression. Int J Biol Sci. 2020;16(6):970-980. doi:10.7150/ijbs.39015
Mice C57BL/6	M	11 weeks	16 weeks	Sham operated baseline measures	no treatment, DMM or antigen induced arthritis (AIA)	all pain-behavior assays were performed by a single assessor blinded to the treatments		footprint analysis -- parameters: stride length -- Stride length was decreased from baseline at week 4 in DMM. -- There was no difference in stride length between DMM or AIA.	Static incapacitance testing -- Starting at day 3- week 16, DMM and sham animals had significant weight-bearing asymmetry relative to baseline. There were no differences between DMM and sham animals at any time. -- AIA had greater weight-bearing asymmetry at day 3-week 4 than DMM animals.	von Frey -- DMM differences between shams started at week 12 PI. Both DMM and shams had differences from baseline at day 3 PI. -- AIA and DMM had very similar pain trends.	Hot plate -- 52ºC for 60 seconds max -- DMM and sham animals had significantly increased sensitivity starting at week 4 PI. No significant differences between the DMM and sham animals were observed at any time. -- DMM animals had increased sensitivity compared to AIA week 4 PI.			Pressure Application Measurement (PAM) device (Ugo Basile, Italy) -- At weeks 6, 14, and 16 PI, DMM animals had increased sensitivity compared to baseline. -- No difference was observed between AIA and DMM animals.				This article examined the differences in pain/behavior/gait between the DMM and antigen-induced arthritis (AIA). All pain measures showed differences between baseline behavior and the DMM injury between day 3 and week 16 PI. Interestingly, the sham animals in this study behaved more like DMM animals than baseline/uninjured animals, which is different than many other studies. The DMM animals had m…	Zaki S, Smith MM, Little CB. Pathology-pain relationships in different osteoarthritis animal model phenotypes: it matters what you measure, when you measure, and how you got there. Osteoarthritis Cartilage. 2021;29(10):1448-1461. doi:10.1016/j.joca.2021.03.023
Mice C57BL/6	M	12 weeks	12 weeks	Sham operated naïve controls	no treatment just DMM	na	Open field testing (Smart Video Tracking Software (Panlab)) -- 10-minute tests. Parameters: total distance traveled, mean velocity (excluding the immobility time), and immobility time. -- Animal behaviors were similar across all three groups for most time points. A week 10 PI DMM and sham animals exhibited significantly different means speed from naïve controls temporarily and then returned to si…	Footprint analysis: -- Parameters: right-right and right-left distance, rotation of paws (angle), relative step length, toe spread (TS), intermediate toe spread (ITS), and print length (PL). -- Step patterns are mostly similar across groups and time. At week 12 PI, the sham and DMM groups had significantly different intermediate toe spread.		von Frey -- Weeks 6, 8, 10, and 12, the DMM animals exhibited significantly increased sensitivity to von Frey compared to naïve controls. At weeks 8-12, DMM animals exhibited significantly increased sensitivity, compared to the shams.							OARSI scoring -- At week 12 PI, DMM animals had significantly increased OARSI scores than shams.	This study looked at different pain measures in DMM mice. Open field and gait measures exhibited similar behaviors between the naive, shams, and DMM animals for most time points, with a temporary change in mean speed from both the DMM and sham animals compared to the naive animals at week 10 PI, and different paw toe-spread between the DMM and sham animals on gait measures at week 12 PI. The von …	Alves CJ, Couto M, Sousa DM, et al. Nociceptive mechanisms driving pain in a post-traumatic osteoarthritis mouse model. Sci Rep. 2020;10(1). doi:10.1038/s41598-020-72227-9
Mice C57BL/6	M	10 weeks	12 weeks	Sham operated	coupled traditional Chinese medicine Eucommia ulmoides Oliv. and Glycyrrhiza uralensis Fisch. (E.G.) at high (1.17g/kg/day, mid, and low at ratio 4:2:1 respectively administered orally daily	na		treadmill running (DigiGait) -- Speed 18 cm/s. Parameters: Stride length (cm), paw area (cm^2), and swing (s). -- At week 12 PI DMM animals had significantly altered gait for all three measures compared to shams. Treatment with E.G.ameliorated this.			Hot plate -- 50ºC -- At week 12 PI DMM animals had significantly increased sensitivity to heat. Treatment with E.G. ameliorated this.						OARSI scoring -- At 12 weeks, PI DMM animals had significantly worse OARSI scores than the jams. Treatment with E.G. reduced scores, but not to the level of the shams.	This article looked at the effects of Traditional Chinese Medicine (TCM) herbs, Eucommia ulmoides Oliv. and Glycyrrhiza uralensis Fisch. (E.G.) coupled medicines reducing OA. These medicines individually are believed to help build bone and reduce inflammation, respectively. Their results showed that the coupled treatments ameliorated the changes seen in the DMM animals for Mice	Wang P, Xu J, Sun Q, et al. Chondroprotective Mechanism of Eucommia ulmoides Oliv.-Glycyrrhiza uralensis Fisch. Couplet Medicines in Knee Osteoarthritis via Experimental Study and Network Pharmacology Analysis. Drug Des Devel Ther. 2023;17:633-646. doi:10.2147/DDDT.S397185
Mice C57BL/6	M	10 weeks	12 weeks	Sham operated	Traditional Chinese medicine Glycyrrhiza uralensis Fisch. (GC) at high (1.17g/kg/day, mid, and low at ratio 4:2:1 respectively administered orally daily	Histology was assessed blinded		treadmill running (DigiGait) -- Speed 18 cm/s. Parameters: Stride length (cm), stance width (cm), paw area (cm^2), and swing (s). -- The DMM injury significantly altered the gait from shams at week 12 PI for all measures. Treatment with GC significantly improved the gait from DMM to be more like the shams.			Hot plate -- 50ºC -- At week 12 PI, DMM animals had significantly increased sensitivity to heat compared to shams. GC treatment significantly decreased the sensitivity seen in DMM animals.						OARSI scoring -- At 12 weeks PI DMM animals had significantly worse OARSI scores than the shams. Treatment with GC reduced scores, but not to the level of shams.	Glycyrrhiza uralensis Fisch. (GC) a herbaceous perennial legume was tested for its efficacy to reduce OA pathology and pain. GC has been found to act as a powerful anti-inflammatory agent, reducing pro-inflammatory cytokines. It helped reduce increased joint pathology seen in the DMM animals, but did not reduce OARSI scores to the level of the shams. It also helped to protect against gait changes…	Xu J, Sun Q, Qiu M, et al. Exploring the pharmacological mechanism of Glycyrrhiza uralensis against KOA through integrating network pharmacology and experimental assessment. J Cell Mol Med. 2024;28(9). doi:10.1111/jcmm.18319
Mice C57BL/6	M	10-12 weeks	12 weeks	Baselines vehicle controls	Intraarticular injections at 2 and 4 weeks PI with 10 µL saline (vehicle), MSCs (2x10^4 cells), Hymovis®, or MSCs + Hymovis®	von Frey and histology was performed blinded				von Frey -- Weeks 2-12, sensitivity was significantly increased for DMM compared to baselines. Starting at week 4 PI, both treatments significantly decreased sensitivity compared to baseline. Starting at week 8 PI Hymovis® treatment significantly outperformed any other treatment.							Histological staining and scoring -- MSCs + Hymovis® treatment reduced synovitis starting at week 8 PI. MSC + Hymovis® I also had less proteoglycan loss and cartilage damage than DMM starting at week 8 PI.	This paper explored the effects of hyaluronan hexadecylamide derivative (Hymovis) and MSC treatment on OA and pain. Interestingly, Hymovis treatment alone was most effective at reducing evoked pain, with benefits starting at week 4 and significantly outperforming other treatments at week 8 PI. But, only the MSC+Hymovis treatment had a significant effect on reducing joint pathology seen in the veh…	Shu CC, Zaki S, Ravi V, Schiavinato A, Smith MM, Little CB. The relationship between synovial inflammation, structural pathology, and pain in post-traumatic osteoarthritis: Differential effect of stem cell and hyaluronan treatment. Arthritis Res Ther. 2020;22(1). doi:10.1186/s13075-020-2117-2
Mice C57BL/6	M	22-26 weeks	8 weeks	Sham operated naive oral vehicle control (corn oil) topical vehicle control (coconut oil)	Oral administration of 50 mg/ kg curcumin in corn oil administered daily following DMM Topical administration of 0.07 mg of 10 µg curcumin/1 mg nanoparticles in coconut oil	open field tests performed blinded	Open field analysis -- 6-minute test sessions, video recorded, distance traveled and number of rears manually tracked by two independent observers -- At 8 weeks PI distance traveled, and rearing were significantly increased in treated DMM animals from vehicles and behavior was ameliorated and similar to naïve animals for the topical treatment.			von Frey -- At 8 weeks PI, the sensitivity was significantly decreased for the DMM animals from the vehicle controls. The treatment ameliorated pain levels in the topically treated animals near the level of the naïve animals.							OARSI scores + synovitis -- At 8 weeks PI, both OARSI and synovitis scores were significantly decreased from the vehicle for the oral curcumin treatment. -- At 8 weeks PI, both OARSI and synovitis scores were significantly decreased from the vehicle for the topical curcumin treatment.	This article examined the effects of curcumin on joint degeneration. They found that curcumin suppresses pro-inflammatory modulators in vitro, and both oral and topical administrations in mice reduce joint pathology. However, only topical treatment reduced pain measures.	Zhang Z, Leong DJ, Xu L, et al. Curcumin slows osteoarthritis progression and relieves osteoarthritis-associated pain symptoms in a post-traumatic osteoarthritis mouse model. Arthritis Res Ther. 2016;18(1). doi:10.1186/s13075-016-1025-y
Mice C57BL/6	M	10 weeks	16 weeks	Sham operated	no treatment just DMM injury	experimenter was blinded to conditions, and histology was performed blinded			Static incapacitance tester -- Starting at week 14 PI DMM animals had significant weightbearing asymmetry compared to shams.	von Frey -- Starting at week 14 PI DMM animals had significantly increased sensitivity compared to shams.							Histological staining and scoring -- Cartilage scores did not have any statistical differences at any time point. Cartilage sites were increased in DMM animals at week 16 PI in comparison to shams. Osteophytes had an increase in size and maturity at week 8 PI when compared to shams.	This article examined the relationship between pain and joint degeneration, and circulating lipids. The authors identified several lipids that correlated with pain and joint degeneration. Their results also showed that for the DMM animals, evoked and spontaneous pain were different than the shams at week 14 PI.	Gowler PRW, Turnbull J, Shahtaheri M, Walsh DA, Barrett DA, Chapman V. Interplay between cellular changes in the knee joint, circulating lipids and pain behaviours in a slowly progressing murine model of osteoarthritis. European Journal of Pain (United Kingdom). 2022;26(10):2213-2226. doi:10.1002/ejp.2036
Mice C57BL/6	M	10 weeks	8 weeks	sham operated naïve vehicle controls (Intragastric saline (IGS), Intraarticular saline (IAS))	Intragastric metformin (IGM) group: metformin (200 mg/kg) starting 3 days PI given daily Intraarticular metformin (IAM) group: metformin (0.1 mmol/kg) starting 3 days PI 2x/week	Histology and behavioral tests were performed blinded			Static incapacitance tester -- At days 14, 35, 42, 49, and 56 PI IG metformin rescued asymmetry in the seen in the vehicle controls. -- At day 35, 42, and 56 PI IA metformin rescued the asymmetry seen in the vehicle controls.	von Frey -- Starting at 18 days PI, treatment with IG metformin significantly reduced sensitivity from vehicle controls. -- At 46 days PI, treatment with IA metformin reduced sensitivity. It was increased from vehicle controls at days 18 and 32 PI.							OARSI scores -- At 8 weeks PI, treatment with metformin significantly reduced OARSI scores from vehicle scores, regardless of route.	This article examined the effects of the administrative routes of metformin on OA pain and pathology. They found that both intragastric and intraarticular administrations reduced OARSI scores, but the intragastric route was better and more consistent at reducing both evoked and spontaneous pain measures.	Li H, Ding X, Terkeltaub R, et al. Exploration of metformin as novel therapy for osteoarthritis: Preventing cartilage degeneration and reducing pain behavior. Arthritis Res Ther. 2020;22(1). doi:10.1186/s13075-020-2129-y
Mice C57BL/6	M	10 weeks	12 weeks	sham operated muscle injury muscle injury+ DMM	Myostatin KO (Mstn-/-)	Histology was assessed blinded				von Frey -- Starting at week 5 PI the DMM animals had significantly increased sensitivity to von Frey than the shams. DMM+IJ animals had worse sensitivity, but not significant. -- KO DMM significantly med sensitivity seen in DMM animals at weeks 5-12.				Pressure Application Measurement (PAM) device -- 50 g/s 30s max force 500g -- Starting at week 5 PI, the animals DMM had significantly increased sensitivity to PAM than the shams. DMM+IJ had worse sensitivity, but not significant. IJ animals also exhibited significant pain at week 5 PI.	Fourlimb hang test -- Time hanging by all 4 limbs from a wire mesh upside down. Time was stopped when the injured limb came off or the animal fell. -- Only the DMM+IJ group had statistically decreased hang time from the shams at 9 weeks PI.		OARSI scores -- DMM animals had statistical changes from shams at 8 and 12 weeks PI. -- At 9 weeks PI, the DMM and DMM+IJ animals had significantly increased OARSI instant -it is scars than shams. The DMM+IJ group had significantly worse scores than DMM alone. -- Mstn KO animals had significantly decreased OARSI but not synovitis scores from WT at week 12 PI.	This study assessed the effect of a muscle injury or a KO of myostatin on the DMM injury progression. This study demonstrated that an additional muscle injury on top of the DMM injury made pathology significantly worse and had non-significant increases in pain from the DMM injury alone. KO animals exhibited improved joint pathology and pin reduction from WT.	Kim JR, Pham THN, Kim WU, Kim HA. A causative role for periarticular skeletal muscle weakness in the progression of joint damage and pain in OA. Sci Rep. 2023;13(1). doi:10.1038/s41598-023-46599-7
Mice C57BL/6	M	10 week	8 weeks	Sham operated Vehicle control	Orally administered osteoking 3.79 ml/kg daily vehicle controls administered saline	Histology was assessed blinded		treadmill running (DigiGait) -- Speed 17 cm/s. Parameters: Stride length (cm), stance time (s), paw area (cm^2), and swing time (s). -- At week 8 PI the DMM animals had significantly altered gait from the shams at all reported measures. Treatment with osteoking, significantly improved the gait measures in the direction of the shams.									OARSI scoring -- At 8 weeks PI the DMM animals had significantly worse OARSI scores than the shams, but osteoking treatment significantly reduced joint degeneration after the injury.	This study evaluated the effect of a traditional Chinese medicine, osteoking, as a therapeutic for OA. They determined that it was able to reduce OARSI scores from the DMM injured animal at 8 weeks PI, but not to the level of the shams. Treatment also ameliorated the gait changes observed in the DMM injury, in the direction of but not to the levels of the shams. They determined that osteoking is …	Ling H, Zeng Q, Ge Q, et al. Osteoking Decelerates Cartilage Degeneration in DMM-Induced Osteoarthritic Mice Model Through TGF-β/smad-dependent Manner. Front Pharmacal. 2021;12. doi:10.3389/fphar.2021.678810
Mice C57BL/6	M	10 week	12 weeks	Sham operated Vehicle control	Intraperitoneal injections of rimegepant 1mg/kg 1x/week following surgery vehicle controls received PBS	na	Open field testing (SMART, Panlab SL, Spain) -- 6-minute tests. Parameters: distance traveled (m), rearing count (listed as number of standing) -- At week 12 PI the rimegepant treatment group exhibited significantly increased distance traveled from the vehicle control group, but were equivalent to the distance traveled at baseline. Treated animals also brought the injured animals nearer to the ba…										OARSI scores + synovitis -- At weeks 4, 8, and 12 PI, treatment with rimegepant significantly reduced OARSI scores relative to the DMM vehicle controls. Synovitis scores were also significantly worse than shams in the DMM vehicle and rimegepant groups at week 12 PI. Treatment significantly reduced synovitis from vehicle controls at week 12 but not at week 4 PI.	This article looked at Rimegepant, a calcitonin gene-related peptide (CGRP), which is involved in inflammation and bone metabolism, and its effects on OA in the DMM injury and a spontaneous aging OA model. In the DMM injury model they found that rimegepant significantly reduced synovitis only in the mid-late stages of the injury and not early, but that OARSI scores and joint degeneration were red…	Nekomoto A, Nakasa T, Ikuta Y, Ding C, Miyaki S, Adachi N. Feasibility of administration of calcitonin gene-related peptide receptor antagonist on attenuation of pain and progression in osteoarthritis. Sci Rep. 2023;13(1). doi:10.1038/s41598-023-42673-2
Mice C57BL/6	M	10-12 weeks	8 weeks	Sham operated Vehicle control	Intraarticular injections of kartogenin (KGN) or JD-312 (10µM) 1x/week	na				von Frey -- Vehicle-treated mice had significantly increased sensitivity at week 8 PI. JD-312 treatment ameliorated sensitivity in the vehicle group but not to the level of the shams.	Hot plate (Ugo-Basile 37370 plantar test) -- infrared generator adjusted to produce withdrawal latencies of approximately 10s (25 infrared intensity) -- Vehicle-treated mice had significantly increased sensitivity at week 8 PI. Both treatments ameliorated sensitivity in the vehicle group.						OARSI scoring -- At 8 weeks PI, mice that received the chondrocyte differentiating drugs had significantly reduced OARSI scores than the vehicle group, which was significantly increased from the shams.	This study looked at the effect of 2 drugs that promote chondrocyte differentiation of stromal cells on OA progression. In the mouse, they injected both drugs intra-articularly at 3 days and 4 weeks PI. Both drugs significantly reduced OARSI scores seen in the DMM vehicle animals and reduced sensitivity to the hot plate. Only the JD-312 drug reduces sensitivity to von Frey fibers. Additionally, w…	Gao J, Pei H, Lv F, et al. JD-312 – A novel small molecule that facilitates cartilage repair and alleviates osteoarthritis progression. J Orthop Translat. 2024;44:60-71. doi:10.1016/j.jot.2023.11.007
Mice Acomys	F&M	16 weeks	12 weeks	Sham operated	no treatment, just DMM. They were looking at the Acomys as potentially regenerative	Histology was assessed blinded		Custom gait system (spatiotemporal gait data) -- 40-inch-long × 3.75-inch-wide arena resting on top of a transparent floor. A mirror angled 45° below the arena floor creates an unobstructed view of the lateral and ventral planes of gait. High-speed videos (500 frames/s, Phantom Miro Lab 320) were recorded when the animals walked across the arena at a consistent velocity. Gait data were screened f…									Mankin scoring -- DMM animals had significantly increased joint degeneration at 12 weeks PI than shams or contralateral limbs.	This article examined the potential for highly regenerative Acomys mice to reduce OA-like signs. This model demonstrated that after a DMM injury both male and female animals had joint degeneration and some gait changes. The regenerative mice did not have the capability to reduce OA-like signs.	Chan KM, Thurlow NA, Maden M, Allen KD. African Spiny Mice (Acomys) Exhibit Mild Osteoarthritis Following Meniscal Injury. Cartilage. 2023;14(1):94-105. doi:10.1177/19476035221149146
Mice C57BL/6	M	12 weeks	12 weeks	naïve animals	no treatment. Animals received DMM, ACLR (rupture), or ACLT (transection)	Histology was assessed blinded		Custom gait (MouseWalker) -- Addressed free movement down a walkway. Parameters: Anterior extreme position (AEP) in parallel, posterior extreme position (PEP) in parallel, Stance instability, Swing speed, step distance, footprint area imbalance, stance offset, stance duration, duty factor imbalance. - DMM animals had significant differences only in AEP parallel, footprint area imbalance, and duty…									OARSI scoring -- At least 12 PI, both tibia and femur, have significantly increased OARSI scores compared to naïve animals. ACL rupture is significantly increased compared to the DMM.	This article compared gait and histology in the DMM and ACLT, and ACLR models. They found that all three models produce joint degeneration at 12 weeks PI, but both ACL models were significantly worse than the DMM model. Additionally, the ACL models produced earlier and more aggressive gait changes than the DMM industry, which still produced significant gait changes, although not in as many parame…	Croen BJ, Carballo CB, Green SJ, et al. Markers of Pain in 3 Different Murine Models of Posttraumatic Osteoarthritis: A Comparison Using Gait Analysis, Imaging, Histology, and Gene Expression. American Journal of Sports Medicine. 2023;51(10):2711-2722. doi:10.1177/03635465231183088
Rats Sprague-Dawley (SD)	M	6-8 weeks	12 weeks	Sham operated Overexpression (OE) adeno-associated virus (AAV) control knockdown (KD) AAV control knockdown sham exercise	Intra-articular injection of OE-mitofusin 2 (MFN2), KD-MFN2 at 2 weeks PI, or vehicles -- moderate treadmill exercise (15 m/min, 30 min/day, 5 days/week, 6 weeks), OE-MFN2 +treadmill	Histology was assessed blinded				von Frey -- In the non-exercise animals (6-week study) at weeks 2-6 PI the DMM animals have significantly increased sensitivity. At weeks 4 and 6 KD-MFN2 significantly decreased sensitivity. -- In the exercise-treated animals at weeks 2-12 PI DMM animals have significantly increased sensitivity. Starting a week 8 and through week 12, treadmill running significantly decreased sensitivity for the D…	hot plate (infrared heat) -- No differences observed						OARSI scoring -- At week 6 PI, DMM rats have significantly increased OARSI scores compared to shams. KD+MFN2 significantly decreased OARSI scores. -- At week 12 PI, DMM rats have significantly increased OARSI scores compared to shams. Treadmill running significantly decreased OARSI scores.	This study looked at the effect of Mitofusin 2 (MFN2) (a crucial regulatory factor associated with inflammation, osteoarthritis, autophagy, and apoptosis, which is regulated by exercise) and exercise on reducing OA-like signs in the rat. They found that KD-MFN2 mice without exercise had reduced pain and OARSI scores relative to the DMM, but that OE-MFN2 animals were the opposite. In the exercise …	Deng X, Xu H, Pan C, et al. Moderate mechanical strain and exercise reduce inflammation and excessive autophagy in osteoarthritis by downregulating mitofusin 2. Life Sci. 2023;332. doi:10.1016/j.lfs.2023.122020
Rats Lewis	F	~10-12 weeks	8 weeks	Saline and steroid no shams, baselines, or naïve	Intraarticular injections either 1x at 2 weeks PI or 2x at 2 and 4 weeks PI with 25 or 50 mg/ml PTP-001 (commercial trade name MOTYS™; Bioventus, Durham, NC is a sterile, lyophilized, human placental tissue preparation) or corticosteroid (triamcinolone; 1.2 mg/ml)				Static incapacatance tester -- Treatment with steroid or placental tissue significantly decrease weight-bearing asymmetry starting at 2 weeks post treatment (3 weeks PI) . A double dose did not appear any better at reducing weight-bearing asymmetry than a single dose.								Cartilage degeneration and whole joint scores -- The 2.5 mg treatment significantly reduced joint degeneration from the DMM animals at 8 weeks PI for cartilage degeneration and total joint score.	This study looked at the effect of a placental tissue biologic on joint degeneration and pain in OA rats. They found that both pathology and spontaneous pain were reduced after single or double injections of placental tissue with the double injection appearing about as efficacious as the single injection.	Flannery CR, Seaman SA, Buddin KE, et al. A novel placental tissue biologic, PTP-001, inhibits inflammatory and catabolic responses in vitro and prevents pain and cartilage degeneration in a rat model of osteoarthritis. Osteoarthritis Cartilage. 2021;29(8):1203-1212. doi:10.1016/j.joca.2021.03.022	removed for not having controls of baselines, naïve, injures, or contralateral limb.
Mice C57BL/6	M	8 weeks	30 weeks	Sham operated naïve	Intraperitoneal injections starting at 18 weeks PI. Injected with 300 µg/kg recombinant human midkine (rhMK)	na	Open field-testing infrared array sensors (Taimeng, Chengdou, China) -- 12-hour overnight test. Parameters: movement number (mobile episodes), standing number (rearing) -- Weeks 14-18 PI DMM animals have significantly reduced rearing and vocal episodes than the naïve and sham animals. -- rhMK treatment increases ringing and mobile episodes			von Frey -- For DMM animals at weeks 14-18 PI, both injured and contralateral limbs have significantly increased sensitivity compared to naïve and sham animals. In the sham and naive groups, sensitivity for both limbs in increases over time. -- rhMK reduces sensitivity from DMM starting at 2 weeks post-treatment (week 20 PI) in both the injured and contralateral limbs.							Mankin scoring -- At 23, 26, and 30 weeks PI, the DMM animals have significantly increased joint pathology from the naïve and sham animals. 4 weeks after treatment (26 weeks PI), the rhmk treatment significantly reduces scores temporarily.	This article examined the effect of recombinant human midline on OA. They found that in the late stages of PTOA treatment with rhMK reduced evoked pain, increased mobile episodes and rearing, and temporarily decreased joint pathology compared to DMM-injured animals.	Xu C, Zhu S, Wu M, Zhao Y, Han W, Yu Y. The Therapeutic Effect of RhMK on Osteoarthritis in Mice, Induced by Destabilization of the Medial Meniscus. Vol 37.; 2014.
Mice C57BL/6 Ccl2-/- (C57BL/6 background) Ccr2-/- (C57BL/6 background)	M	10 weeks	20 weeks	Sham operated	Ccl2 KO Ccr2 KO	assesor blinded to treatment groups but not genotype			Static incapacitance tester -- DMM animals displayed weight-bearing asymmetry at week 11 PI compared to shams. Ccl2 KO animals did not display significant weight-bearing asymmetry until week 16 PI. Ccr2 KO animals did not display weight-bearing asymmetry until week 17 PI.								Chondropathy scores -- At week 20 PI, the Ccl2 KO animals had significantly decreased chondropathy.	This article looked at the effect of Ccr2 andCcl2 on OA. They found that both Ccr2 and Ccl2 knockout animals had protection against joint degeneration and pain longer than DMM animals.	Miotla Zarebska J, Chanalaris A, Driscoll C, et al. CCL2 and CCR2 regulate pain-related behaviour and early gene expression in post-traumatic murine osteoarthritis but contribute little to chondropathy. Osteoarthritis Cartilage. 2017;25(3):406-412. doi:10.1016/j.joca.2016.10.008
Mice Kunming	M	8-12 weeks	2 weeks	Sham operated	adenovirus encoding GFP or Cbl-b(Y363E) injected intraganglionar or intraarticular at day 7 PI	behavior tests were conducted blinded				von Frey -- DMM mice exhibit an acute response to von Frey in the first week after surgery compared to the sham animals. This is maintained through week 2 PI. -- Intraganglionally or intraarticularly injected Cbl-b(Y363E) reduced sensitivity increasingly from days 1-5 post-treatment in the DMM animals. -- -- Custom foot brushing -- Scoring parameters: Score 0, a fast movement or lifting of the st…	Hargreaves heat test -- transparent glass plate with a light beam for 20 seconds max -- DMM mice exhibit an acute response to heat in the first week after surgery compared to the sham animals. This is maintained through week 2 PI. -- Intraganglionally or intraarticularly injected Cbl-b(Y363E) reduced sensitivity increasingly from days 1-5 post-treatment in the DMM animals.	Acetone test -- No differences were observed in this time frame						This article examined the effect of Casitas B-lineage lymphoma b (Cbl-b) on reducing OA pain. Cbl-b is an E3 ubiquitin ligase that ubiquitinate Tropomyosin-related kinase A (TrkA), and a key nerve growth factor receptor involved in the pathological pain. They found that in OA, Cbl-b is downregulated and TrkA is overexpressed, leading to increased pain. When the authors injected mice with Cbl-b po…	Chen HK, Li YZ, Ge AN, et al. Cbl-b modulated TrkA ubiquitination and function in the dorsal root ganglion of mice. Eur J Pharmacol. 2022;921. doi:10.1016/j.ejphar.2022.174876
Mice C57BL/6	M	8 weeks	8 weeks	Sham operated vehical control	tail vein injections 1 week PI with adenoviruses (1x10^9 pfu/100 µl) . miR-183-agomir, miR-183- antagomir, agomir- negative control(NC), antagomir-NC, overexpressed (oe)-TGFa, oe-NC				Static incapacitance tester -- DMM animals have increased weight-bearing asymmetry at 8 weeks PI compared to shams. -- Treatment with miR–183-agomir significantly decreased weight-bearing asymmetry from DMM controls. miR-183-antagomir significantly increased weight-bearing asymmetry.								OARSI scores -- At 8 weeks PI the DMM animals have significantly increased joint pathology compared to shams. -- Treatment with miR–183-agomir significantly decreased OARSI scores from DMM controls. miR-183-antagomir significantly increased OARSI scores.	The authors found that miR-183 was downregulated in humans with OA, so they injected mice with the microRNA under a variety of stimulation conditions and found that the microRNA-treated animals had increased weight-bearing symmetry and decreased joint pathology in comparison to the controls.	Tao Z, Zhou Y, Zeng B, Yang X, Su M. MicroRNA-183 attenuates osteoarthritic pain by inhibiting the TGFα -mediated CCL2 / CCR2 signalling axis. Bone Joint Res. 2021;10(8):548-557. doi:10.1302/2046-3758.108.BJR-2019-0308.R2
Mice C57BL/6	M	8 weeks	8 weeks	Sham operated vehical controls baselines	Intragastrically administered medications starting 1 week PI every 2 days. Tetrandrine (Tet) 40 mg/kg, celecoxib (CXB) 10 mg/kg, indomethacin (INDO) 2.5 mg/kg	na					Hot plate -- 54ºC for max 30 seconds -- Starting at week 2 PI DMM-injured animals have increased sensitivity to heat. All three treatments significantly decreased sensitivity in weeks 2-8 PI.	Acetone test -- 50 µl drop -- At week two, injured animals have significantly increased sensitivity to acetone. All three treatments significantly decrease sensitivity weeks 2-8 PI.			Hang test on wire mesh -- Decreased hangtime in injured animals was observed at day 3- week 8 PI. At week 4 PI, treated animals had significantly increased hang time from the vehicle animals.		OARSI scores -- At 8 weeks PI, the DMM animals had significantly increased joint pathology compared to the shams. All three treatment groups significantly reduced OARSI scores from the DMM vehicle.	This article examined the effects of COX2 inhibitor NSAIDS on OA development and pain. Treatments with all three drugs were able to reduce both joint pathology and pain scores seen in the DMM-injured vehicle control animals.	Gao P, Rao Z wei, Li M, et al. Tetrandrine Represses Inflammation and Attenuates Osteoarthritis by Selective Inhibition of COX-2. Curr Med Sci. 2023;43(3):505-513. doi:10.1007/s11596-023-2725-6
Rats Lister Hooded	M	8-9 weeks	20 Weeks	naïve	Treatments were DMM, ACLt, and MMT injured and housing conditions. Rats were housed in colonies or pairs in smaller cages	na	RFID tracking of colony movement at jump holes -- Tracked cage jumps and movement between cages between the hours of 3 pm and 7 am when no staff were present. -- At 1 week PI, all injured animals moved around the colony significantly less than healthy controls. No differences between groups were detected and later time points.	Catwalk Analysis -- Parameter: % print length of contralateral limb -- No differences are found over time for the DMM animals between the colony treatment and pair cage treatment. -- Week 19 PI, the colony DMM animals had a significantly decreased print area of the contralateral limb from the healthy animals.									Cartilage volume -- Cartilage volume is significantly decreased in the ACLT and MMT animals only for the colony at 20 PI.	This article looked at the effects of colony housing or standard paired rat housing on OA-induced rats. They tracked movement through the rat colony levels and looked at using this as another way to measure animal responses to treatments. In this article, rats had either an ACLT, MMT, or DMM injury. The ACLT animals had more altered gait and colony movement than the other injuries, with the DMM i…	Brenneis C, Menges S, Westhof A, Lindemann S, Thudium CS, Kleinschmidt-Doerr K. Colony housing promotes structural and functional changes during surgically induced osteoarthritis in rats. Osteoarthr Cartil Open. 2020;2(4). doi:10.1016/j.ocarto.2020.100100
Rats Sprague-Dawley (SD)	F	13-14 weeks	14 weeks	naïve vehical controls baselines	Intraarticular injection with Zilretta 192 µg or vehicle (0.5% Methocel and 0.25% Tween 20 in water) at day 7 PI	na		Catwalk Analysis -- Parameter: % print length of contralateral limb -- At 1 week PI the DMM injured animals had decreased % print length but returned to normal for the remaining weeks.	Dynamic weight bearing (aka Jump incapacitance) -- Rats spontaneously walked up to the jump hole, stepped onto the sensor, and jumped by their own free will. I-Scan™ software (Version 7.60–18I), single jump recorded at scanning speed of 100Hz. -- At 1 week PI, the DMM animals had significantly decreased % incapacitance of the contralateral limb compared to controls. At 2 and 5 weeks PI, the Zilre…						Joint diameter measure -- Starting at week 1 PI, the diameter of the DMM knee joint increased compared to controls. Treatment decreased the diameter starting at 5 PI.			This study looked at jump or dynamic incapacitance testing as a new way to measure OA pain. They found that the jump incapacitance was more sensitive at picking up differences in pain than the gait analysis, and was able to pick up differences between the DMM vehicles and naïve animals and DMM-treated animals.	Westhof A, Kleinschmidt-Doerr K, Michaelis M, Brenneis C. Dynamic weight-bearing test during jumping: A sensitive outcome measure of chronic osteoarthritis pain in rats. Heliyon. 2021;7(9). doi:10.1016/j.heliyon.2021.e07906
Mice C57BL/6 Tac1-/- ⍺CGRP-/-	M	12 weeks	12 weeks	Baselines	Knockout mice Tac1-/- ⍺CGRP-/-	composite pain score and histology were performed blinded		CatWalk -- Parameters: Normalized paw print area %, weight bearing (% vs. baseline) for each limb. -- Print area is consistent for WT DMM animals from baseline. At week 12 PI, Tac1 KO animals had significantly decreased print area from baseline. -- Weight-bearing is significantly decreased on the right paw (injured limb) in the Tac1 KO animals at week 12 PI. No changes were observed in the other …							Moue grimace scale (composite score) -- At week 11 PI, WT DMM animals had a significantly increased composite score of mouse grimness. Tac1 KO animals were also significantly decreased from WT. -- -- Nest score -- Nesting complexity before human disturbance -- At week 11 PI WT DMM animals had significantly decreased nesting compared to ⍺CGRP KO mice.		OARSI scoring -- At week 12 PI the Tac1 KO animals had significantly decreased OARSI scores from WT and ⍺CGRP.	Tac1-/- animals have reduced OARSI scores from WT and ⍺CGRP-/- animals but exhibit gait compensation and decreased weight bearing on the injured limb.	Rapp AE, Wolter A, Muschter D, Grässel S, Lang A. Impact of sensory neuropeptide deficiency on behavioral patterns and gait in a murine surgical osteoarthritis model. Journal of Orthopaedic Research. Published online December 1, 2024. doi:10.1002/jor.25949
Mice C57BL/6	M	9 weeks	16 weeks	Baselines Shams	Once weekly intra-articular injections of hyaluron (HA) starting 3 weeks PI. Doses: 800-HA (5 weeks), 6000-HA (3 or 5 weeks)	gait analysis and histology were conducted blinded		CatWalk -- Parameters: Stance phase, swing phase, single stance, duty cycle, swing speed. -- For all five measures reported, the percent left-right ratio was statistically different at weeks 12 -16 in the DMM animals compared to the baseline and the shams. Stance phase, single stance, duty cycle, and swing cycle were all decreased, while the swing phase was increased. Treatment with HA ameliorate…									OARSI scoring -- At 8, 12, and 16 weeks PI the joint pathology was significantly increased for DMM animals and treated DMM animals compared to shams.	This study looked at how intra-articular injection of hyaluronan affects the joint post DMM. They found that hyaluronan injections helped ameliorate gait changes seen in the vehicle group at weeks 12 and 16 PI. But the injections did not alter joint degeneration, and all DMM animals had significantly increased joint pathology at weeks 8,12, and 16.	Muramatsu Y, Sasho T, Saito M, et al. Preventive effects of hyaluronan from deterioration of gait parameters in surgically induced mice osteoarthritic knee model. Osteoarthritis Cartilage. 2014;22(6):831-835. doi:10.1016/j.joca.2014.03.016
Mice 129S6/SvEvTac	M	10 weeks	8 weeks	No controls, all DMM	Treatments were different types of enrichment huts		Vidoe recorded ethogram -- Paramaters: active time and inactive time 1 minute scans every 20 minutes via for 8 hours -- No statistical differences and activity with different enrichments were found.										Modified semi-quantative joint scoring -- No statistical differences and joint patholgy with different enrichments were found.	This study looked at the effects of different types of enrichments and mouse activity levels with different types of hit enrichments. They found no statistical differences, but some trends with different enrichment and activity levels and OA scores.	Salvarrey-Strati A, Watson L, Blanchet T, Lu N, Glasson SS. The Influence of Enrichment Devices on Development of Osteoarthritis in a Surgically Induced Murine Model. ILAR J. 2008;49(3):E23-E30. doi:10.1093/ilar.49.3.E23	excluded for lacking controls
Mice Phlpp1-CKOAgcERT Agc-CreERT2 on a C57Bl/6 background	M	17 weeks	12 weeks	Baselines vehical injections	Intraarticular injection with NSC117079 or saline 7 weeks PI (not in all groups). Treatment was also the inducible conditional knockout	von Frey and histology was performed blinded	VersaMax Animal Activity Monitor chambers (AccuScan Model RXYZCM-16, Columbus, OH) -- 20-minute tests. Parameters: Ambulatory time and resting time -- No significant differences were observed between groups for either the conditional KO portion of the study or the inducible small molecule portion of the study. Over time, the ambulatory time significantly decreased from baseline, and the resting t…			von Frey -- Only performed during the inhibitor portion of the study. -- At week 12 PI the NSC117079-Phlpp1-CKOAgcERT mice had decreased sensitivity compared to the Phlpp1-CKOAgcERT mice.							OARSI scoring -- Post-injury, the conditional KO animals had significantly less pathology than the AgcERT animals. However, when the Phlpp1-CKOAgcERT animals received either saline or NSC117079, the OARSI scores were higher than even the AgcERT scores. However, the NSC117079 treatment significantly reduced the scores compared to a saline injection.	This article examined the effect of Germline Aggrecan-Cre deletion of Pleckstrin homology domain leucine-rich protein phosphatase 1 (Phlpp1) or small molecule inhibition via intra-articular injection of NSC117079. Their results show no effect of Phlpp1 depletion on gait. At week 12 PI, the NSC117079-inhibited animals showed decreased mechanical sensitivity from saline. They demonstrated conflicti…	Weaver SR, Arnold KM, Peralta-Herrera E, et al. Postnatal deletion of Phlpp1 in chondrocytes delays post-traumatic osteoarthritis in male mice. Osteoarthr Cartil Open. Published online March 1, 2024. doi:10.1016/j.ocarto.2024.100525
Mice cKO, Gdf5- Cre:Piezo1 fl/fl:Piezo2fl/fl Piezo1fl/ fl:Piezo2fl/fl	M	12 weeks	12 weeks	Cre-negative controls	conditional KOs of Piezo 1 and 2	Histology was assessed blinded			Static incapacitance testing (BioSeb) -- No significant differences were observed between control and cKO mice.								OARSI scoring -- No significant differences were observed between control and cKO mice.	This study looked at the effects of knocking out Piezo 1 and 2 in the DMM model. They found no differences between controls or conditional KO animals with either histology or spontaneous pain.	Young C, Kobayashi T. Limited roles of Piezo mechanosensing channels in articular cartilage development and osteoarthritis progression. Osteoarthritis Cartilage. 2023;31(6):775-779. doi:10.1016/j.joca.2023.01.576
Mice C57BL/6	M	12 weeks	4 weeks	Baselines untreated	Intraarticular injections of red blood cell (RBC) lysed bone marrow aspirate concentrate (BMAC) or BMAC 1 week PI	Histology was assessed blinded	ANY-maze overhead cage monitoring -- 10-minute tests. Parameters: Distance traveled, mean speed, time in hut, top of hut entries. -- Untreated DMM animals did not exhibit any behavioral/mobility changes relative to baseline. At week 4 PI, the RBC lyced BMAC animals had significantly increased mobility (increased distance traveled, mean speed, and top of hut entries, and decreased time in hut) com…	DigiGait treadmill running -- 35 cm/s treadmill speed, run at flat or 10º inclined (only flat data shown). Parameters: % swing stride, % stance stride, % break stride, % propel stride. -- gait changes from baseline to week 4 PI were observed for % swing stride, % stance stride, and % propel stride. A week 4 PI the RBC-depleted BMAC helped maintain baseline gait while the untreated animals had an …									OARSI scoring -- RBC-depleted BMAC animals had significantly decreased OARSI scores and synovitis compared to untreated.	This article looked at the effect of red blood cell (RBC) lysed bone marrow aspirate concentrate (BMAC) and unlysed BMAC on OA. They found that untreated animals had changes in gait from baseline at week 4 PI, but treatment with RBC lysed BMAC helped the DMM animals maintain baseline gait. Additionally, it helped animals maintain more baseline behavior/mobility measures in overhead cage monitorin…	Pezzanite LM, Timkovich AE, Sikes KJ, et al. Erythrocyte removal from bone marrow aspirate concentrate improves efficacy as intra-articular cellular therapy in a rodent osteoarthritis model. Ann Transl Med. 2023;11(9):311-311. doi:10.21037/atm-22-4256
Mice C57BL/6 background -- Piezo2Cre^CKOfl/fl Piezo2Cre^CKOfl/+ -- nav1.8-Cre	M	10 weeks	16 weeks	baselines	conditional KO of Piezo2	behavior and assays assessed by blinded individuals			Static incapacitance tester Custom, voluntary string pulling -- At weeks 12-16 PI, the DMM injured animals had significant differences in WBA compared to the baselines -- The treatment with Piezo2^CKOfl/fl ameliorated these differences at week 12 and 16 PI, where there were significant differences observed between the treated and untreated animals.	von Frey -- manual 50% withdrawal threshold -- Figures show increased sensitivity to von Frey fibers for all DMM-injured animals at all weeks tested (weeks 4-16); however, there are no stats that specifically compare these to baselines. The differences, however, are greater than the differences shown between treatments that show statistically significant differences.				PAM -- max withdrawal threshold 450g at 30g/s -- At all tested time points, weeks 4-16 PI, the DMM mice had significantly increased sensitivity to the knee hyperalgesia test compared to the baselines. Treatment with Piezo2^CKOfl/fl ameliorated this effect equivalent to the baselines at all tested time points.			Joint scoring -- Joints were scored at 18 weeks PI for cartilage degeneration, osteophyte width, and synovitis score. There were no differences observed between any of the groups. There was no histology of uninjured group.	This study looked at the effect of non-opioid targets to address pain in OA. They used Piezo2 conditional knockout mice to look at the reduction of pain compared to WT mice. They used several different models/OA induction methods to study this, but only the results from the DMM portion are summarized here. Male mice of the C57BL/6 background were used. They found that the KO animals experienced d…	Obeidat AM, Wood MJ, Adamczyk NS, et al. Piezo2 expressing nociceptors mediate mechanical sensitization in experimental osteoarthritis. Nat Commun. 2023;14(1). doi:10.1038/s41467-023-38241-x	Added due to reviewer request, fits criteria for inclusion, but was not included in the PubMed search
